# Supplementary material for: The effect of antiretroviral treatment on selected genes in whole blood from HIV-infected adults sensitised by Mycobacterium tuberculosis
Source: PLoS One. 2018 Dec 27;13(12):e0209516. doi: 10.1371/journal.pone.0209516 (PMC6307796; doi:10.1371/journal.pone.0209516)
Supplement: S1 Table — (XLSX) [file pone.0209516.s001.xlsx]

## Sheet: (Some) Gene Functions
N.B. Functions above are to be used in aid of basic understanding of genes and reason for selection. Further research into gene functions are required.

## Sheet: gene selection
Gene	Naive VS Eff	CM vs Eff	Naive VS CM
ARGHEF18	<0.0001	0.0009	0.1409
AXIN2	0.001	0.0352	0.2598
CAMK4	<0.0001	0.1703	0.0021
CCR2	<0.0001	0.0075	<0.0001
CCR4	<0.0001	0.0404	<0.0001
CCR5	<0.0001	0.0002	0.0003
CCR6	0.3249	0.8562	0.3379
CCR7	<0.0001	<0.0001	0.0009
CCR9	0.4840	0.9621	0.4543
CD154	0.0050	0.1004	0.1194
CD27	<0.0001	0.0002	0.1005
CD38	<0.0001	0.0004	0.0924
CXCL10	0.0053	0.1446	0.0726
CXCR6	0.0007	0.3977	<0.0001
EPHA4	<0.0001	0.1726	<0.0001
GATA3	<0.0001	0.0122	0.0100
GNLY	<0.0001	<0.0001	>0.9999
GZMA	<0.0001	<0.0001	0.0076
GZMB	0.0001	<0.0001	>0.9999
GZMK	<0.0001	<0.0001	0.1927
ICOS	0.0024	0.0004	0.7154
IL2RB	<0.0001	0.0452	<0.0001
IL6	>0.9999	>0.9999	>0.9999
ITGAX	0.4906	0.4861	>0.9999
ITK	<0.0001	0.0055	0.0037
LEF1	<0.0001	<0.0001	<0.0001
NFKB1	<0.0001	0.0031	0.0749
PRF1	<0.0001	<0.0001	0.4486
PRKCA	0.0031	0.0062	0.6580
RORA	0.0066	0.5276	0.0006
RORC	<0.0001	0.0413	0.0018
SELL	<0.0001	<0.0001	0.0672
SOCS1	0.0065	0.6566	0.0009
STAT4	0.1513	0.0781	0.0104
STAT5B	0.0478	0.0598	0.9983
TBX21	<0.0001	<0.0001	0.1012
TCF7	<0.0001	0.0001	0.0491
TGFB1	0.0186	0.0206	0.8824
CD31	<0.0001	0.1761	<0.0001
GLOB	0.6804	0.9236	0.3797
GPR15	0.0044	0.4052	0.0163
CCL5	<0.0001	<0.0001	<0.0001
TIMD4	0.0226	0.4600	0.0093
FCER1G	0.3189	0.4266	0.7850
IGF1R	<0.0001	<0.0001	<0.0001
FAM129A	<0.0001	0.0041	<0.0001
PRR5L	<0.0001	<0.0001	<0.0001
JUNB	<0.0001	0.1983	0.0025
IFNG	<0.0001	<0.0001	0.0050
TNFA	<0.0001	0.3419	0.0003

## Sheet: Clean Up Procedure
From Lab book 2
Table of genes that show significance between D0 and 6M comparison and in which direction (i.e. towards CM or EM):
No genes that show an increase		1 housekeeping gene		2 housekeeping genes		3 housekeeping genes
GNLY	EM	PRF1	EM	LEF1	CM	IL2RB	EM
ICOS	CM	PRKCA	CM	NFKB1	CM	ITK	CM
RORC	EM	CCL5	EM	CCR2	EM	GZMK	EM
SELL	CM	IFNG	EM	CD38	CM	IGF1R	CM
TGFB	EM	TCF7L	CM	GATA	EM	ARHGEF18	CM
				GZMA	EM	AXIN2	CM
				GZMB	EM	CCR4	EM
				PRR5L	EM	CCR5	EM
				TBX21	EM	CCR7	CM
						CD27	CM
						FAM129A	EM
3EM 2CM		3EM 2CM		6EM 3CM		5EM 6CM
In total there are 13 “CM specific genes” and 17 “EM specific genes”. 6 TCM genes have significant difference for all housekeeping genes

## Sheet: Summary
Sample Info		RNA Concentration		Housekeeping Genes			Raw Ct values
Sample Name	Timepoint	Nanodrop	Agilent	18S Ct	ACTB Ct	GAPDH Ct	ARHGEF18 Ct	AXIN2 Ct	CCL5 Ct	CCR2 Ct	CCR4 Ct	CCR5 Ct	CCR7 Ct	CD27 Ct	CD38 Ct	FAM129A Ct	GATA3 Ct	GNLY Ct	GZMA Ct	GZMB Ct	GZMK Ct	ICOS Ct	IFNG Ct	IGF1R Ct	IL2RB Ct	ITK Ct	LEF1 Ct	NFKB1 Ct	PRF1 Ct	PRKCA Ct	PRR5L Ct	RORC Ct	SELL Ct	TBX21 Ct	TCF7L2 Ct	TGFB1 Ct	No. of genes with Ct = 40
PC		-0.5	5.3	11.5329	21.1991	23.7347	27.5489	32.2283	23.4268	23.1561	28.9448	28.4389	26.9294	28.7381	29.498	28.0942	29.5682	23.1722	26.5843	39.2446	26.9867	-	29.472	28.0846	27.15	26.9265	31.7076	26.6678	25.7896	30.4655	26.568	30.2402	22.3333	26.8033	26.637	22.2791	1
PC		1.3	3.66	11.8691	27.0263	23.3863	27.1938	32.1371	23.1334	23.726	28.7888	28.2377	26.8525	28.7262	28.8651	27.724	29.3197	22.8865	25.9482	25.6486	26.7697	29.1801	28.9958	28.7996	27.3514	26.5811	35.1831	26.7901	25.4599	27.4767	26.5709	30.1885	22.1788	33.6329	26.5727	22.4522	0
Recon001	0	2.3	1.88	24.0014	31.7687	34.1162	35.4064	-	-	36.4312	-	37.7572	38.3989	-	38.5958	37.0907	-	-	36.4919	37.7681	-	-	-	36.9094	-	37.0502	37.6432	37.1278	36.0103	34.1727	37.8193	-	32.0382	36.7086	37.3617	33.261	11
Recon001	1	1.3	1.5	21.5929	29.0318	31.9851	36.76	-	32.0446	35.0112	35.215	36.8442	36.1042	36.9525	35.9553	35.4673	-	32.8901	35.0219	36.2177	39.2195	37.1116	-	36.217	38.9803	37.8993	33.8445	35.5991	36.5079	36.0024	-	-	30.1074	36.4927	36.5964	31.9467	5
Recon001	3	4.9	1.34	20.0737	27.8394	30.1429	35.2947	-	29.8467	32.1071	33.3869	35.0035	34.2583	35.2835	35.6383	34.3765	-	30.8969	32.746	-	33.7327	35.972	35.9591	38.2261	37.0512	35.266	31.7756	34.6737	-	34.7166	34.7602	-	29.5024	34.7743	37.3184	31.1477	5
Recon001	6	-0.1	1.22	18.078	26.6349	29.0513	32.5846	38.6637	28.8015	29.6836	31.9987	34.5674	32.3542	34.1501	34.5706	32.2703	36.7524	29.269	32.1625	32.221	32.9134	35.6376	36.1373	33.1341	34.862	37.6377	30.1029	32.6357	32.8111	36.0017	33.8345	38.1723	27.6966	-	32.7538	29.1506	1
Recon003	0	0.1	0.75	26.1385	35.1143	35.1772	38.0479	-	-	37.6397	36.6537	37.5727	-	-	-	-	-	36.2177	-	38.5582	-	-	36.9002	-	-	36.7384	38.0369	-	-	-	-	-	36.1963	-	39.1594	37.354	18
Recon003	1	0.8	1.03	25.1213	34.06	34.3705	-	-	-	-	36.3918	37.2898	-	-	-	38.6071	-	36.1667	-	-	-	-	-	38.25	39.8827	39.0639	-	-	38.5082	35.9395	-	-	34.9308	-	-	37.3953	19
Recon003	3	0.4	3.26	22.1803	29.7089	32.8058	35.0449	38.4707	32.2215	34.908	34.1337	36.3016	-	38.1173	37.7264	36.0459	-	33.1006	34.3616	36.3851	-	36.6205	36.0976	38.4036	38.7446	38.8837	35.2866	36.6741	35.5557	36.2923	35.8445	-	31.0382	34.5197	-	30.8794	5
Recon003	6	0.3	1.54	22.7701	31.2717	32.7082	37.9395	-	-	37.5687	35.2425	36.2808	37.7018	-	-	37.8116	37.9146	37.7377	35.745	37.5539	-	-	38.0032	38.2388	-	36.4922	-	36.7356	-	34.4272	-	-	32.7699	-	-	34.707	13
Recon004	0	7.6	7.25	20.7986	27.6493	31.3843	35.0338	-	30.6262	34.6607	35.5889	35.8697	35.164	35.3712	34.9505	36.2695	38.7653	31.0372	33.7804	39.9442	34.9531	35.6654	-	36.9011	36.5375	36.3251	34.7707	35.0354	34.4698	-	-	-	30.8237	35.2006	35.1354	32.4329	5
Recon004	1	0.5	0.51	22.1439	30.0374	32.8564	34.4826	39.8578	31.6607	35.5079	37.6983	-	35.9643	38.284	36.924	36.3552	-	33.103	35.2025	-	35.7977	-	-	38.3627	37.5507	35.7341	34.5387	35.6456	38.5676	34.2893	-	-	31.8924	-	36.0113	34.1499	8
Recon004	3	5.7	8.96	13.2264	22.1455	23.7104	27.4567	32.9758	23.2193	24.7132	28.5707	29.6983	26.9886	28.3545	29.1713	27.4834	30.9494	24.1106	26.6757	26.7782	27.8853	29.7978	30.0128	28.4546	29.6392	36.3302	24.9229	27.3496	26.9287	28.8415	27.8316	30.9082	22.8383	28.2437	27.3587	23.909	0
Recon004	6	0.5	5.11	23.2056	31.8015	31.9196	36.5332	-	-	-	33.509	34.8027	39.5482	-	-	36.9098	-	33.6604	37.8224	-	39.1916	-	-	38.2944	-	37.3839	-	36.9894	-	-	-	-	32.9086	39.2601	35.1821	33.4646	15
Recon005	0	-1	2.38	13.2874	22.2149	23.4417	27.4578	34.8708	23.2359	24.7357	28.0145	28.761	29.0061	29.8387	27.6373	27.0137	30.353	24.4823	26.2688	26.0613	28.2967	29.662	28.9755	29.0364	39.4474	27.6409	26.8596	27.4038	26.4128	29.5235	27.1452	31.8117	22.1918	27.4425	28.7909	23.87	0
Recon005	1	2.3	5.67	14.8491	24.0516	25.3993	29.6643	35.1978	25.3753	26.6892	30.1105	31.2909	29.699	31.2033	31.5741	28.5895	31.7503	26.2458	28.7196	28.9153	29.8483	31.9033	31.5085	29.7272	32.0508	29.4613	27.1193	29.0991	29.872	36.9969	29.5347	-	24.2805	-	30.1214	26.1255	2
Recon005	3	22.5	4.21	24.7009	35.2321	34.9792	38.1496	-	-	-	-	-	-	-	-	38.8102	-	38.0947	-	-	-	-	-	-	-	37.0616	-	-	-	-	36.796	37.0757	35.4221	-	39.3633	35.6268	21
Recon005	6	83.9	18.95	19.7231	28.2198	28.9766	34.1457	38.4762	29.9317	28.5802	30.8426	32.2922	35.9706	36.4922	37.5095	33.3147	39.0193	31.5358	33.0359	34.3482	35.3082	36.899	36.3846	34.5037	37.0946	34.8698	34.8358	34.9206	38.0852	36.5609	34.333	-	28.751	-	-	30.5823	3
Recon006	0	2	2.51	14.9328	22.792	25.9493	29.7773	34.4117	24.1023	27.8429	30.9119	31.2493	29.075	29.7322	32.1109	29.591	32.7017	23.8185	27.5926	27.9952	28.7888	31.1916	30.635	30.4612	-	29.5115	26.2801	29.4397	27.523	35.4967	28.86	37.0808	25.1645	-	29.4917	25.7229	2
Recon006	1	8	84.46	13.7787	23.266	24.8274	29.0124	34.2671	23.6539	26.0782	30.9711	30.21	28.3824	29.8157	30.66	28.6483	31.3628	24.018	27.3946	29.1042	28.7857	30.634	30.2916	29.0252	30.7782	36.1351	33.5463	28.6078	29.4931	29.9275	28.2683	34.96	23.981	-	34.624	24.9254	1
Recon006	3	-0.5	1.33	15.4543	24.6023	26.9842	30.1571	35.0924	25.1764	28.5796	31.7415	31.5457	29.9332	31.1648	32.6915	30.0296	33.1943	25.0468	28.7315	29.9856	30.0758	32.142	32.0033	30.7625	31.6577	29.9494	27.3328	29.9522	33.3099	-	29.7417	-	25.782	35.2499	30.2422	26.6147	2
Recon006	6	4.3	2.32	12.0012	19.665	20.7586	24.7347	30.6402	18.4276	22.4369	26.6842	25.4492	24.6762	25.3439	25.5084	24.5664	27.8134	21.9607	22.1087	23.4936	25.1987	25.9405	24.9264	25.8992	26.074	24.2669	22.4175	24.6627	25.6218	34.4335	24.2899	28.965	19.4225	26.3943	30.4753	21.1258	0
Recon007	0	0.7	0.68	22.4682	31.4294	34.5618	35.914	-	-	39.4258	-	-	37.108	38.0194	-	38.6364	-	34.6005	37.8898	37.7695	-	37.699	-	37.6907	-	37.2907	37.0188	39.7587	-	-	36.2509	-	32.9728	36.1955	36.867	34.0498	12
Recon007	3	-0.8	0.73	21.5379	30.716	32.5109	36.5751	-	32.7362	39.4094	-	-	36.4156	37.2542	38.9579	36.654	-	32.7921	34.8612	36.695	37.1059	-	-	38.5746	39.2845	35.2581	32.9075	36.3993	-	-	35.4037	-	31.8533	36.9885	-	33.4345	10
Recon008	0	0.2	0.53	21.2397	29.3439	31.916	34.401	-	30.3469	35.5025	37.2725	35.8552	36.9268	37.7013	36.7275	35.2576	36.9514	29.2611	33.871	32.7564	36.34	-	35.7637	35.9375	34.785	35.4932	37.4061	35.6719	36.6633	34.6293	33.9308	37.069	30.4846	33.9931	35.6086	31.085	2
Recon008	1	0.1	4.12	18.7738	27.3191	29.1613	32.9064	-	28.6618	32.2512	34.6016	34.3386	34.3209	35.2483	34.8776	33.4395	35.9291	27.6903	31.9916	31.5821	33.9436	-	35.0308	34.5918	34.5755	-	31.5649	33.8463	31.3884	34.6455	33.2816	-	28.8817	32.2957	34.2192	28.5181	4
Recon009	0	4.8	8.26	20.5547	29.0007	31.4318	35.1352	-	30.2327	32.462	35.9602	35.7842	36.5977	37.3692	35.609	35.059	38.415	30.071	33.449	33.5496	36.132	37.6229	37.6978	37.3287	35.857	34.7943	33.2821	35.6326	32.7674	-	33.9678	-	30.9065	36.6393	-	31.412	4
Recon009	1	18.3	11.54	17.0609	25.6075	27.2833	31.3261	38.1256	26.3953	28.6759	31.9483	32.3599	32.3305	33.1078	33.1093	31.5272	34.4979	26.1446	29.9162	28.9287	31.7009	33.9062	32.6813	33.1539	32.9794	31.8507	34.7241	31.6363	33.7351	-	36.7063	37.4671	27.9201	-	35.4054	28.0171	2
Recon009	3	0.3	1.25	13.7903	22.7136	23.9769	28.2516	34.8733	23.3439	25.2075	28.8107	29.1482	28.8974	29.8397	29.9072	27.977	30.3458	22.8447	26.2999	26.4875	28.7751	30.474	30.1493	29.9275	30.5002	28.3485	26.53	28.008	25.7864	30.3207	28.7409	32.1338	24.2773	28.3911	29.8236	24.8372	0
Recon009	6	-0.3	2.64	12.7004	27.8098	23.3116	27.6237	33.359	22.4289	24.9775	29.0017	28.3758	28.7613	29.7403	28.7156	27.3659	29.1353	25.2407	25.59	24.4826	29.0612	29.9266	29.5132	28.7229	27.2755	27.5887	26.2494	28.1594	30.5811	29.2309	28.3733	31.8487	23.3721	35.6232	35.0666	24.1619	0
Recon010	0	3.2	3.86	20.9809	29.433	30.574	34.5846	-	29.2254	33.1014	34.5031	36.5608	36.238	35.4136	34.5688	34.6366	35.7041	28.645	32.974	32.8577	34.3816	35.8239	35.9973	37.8183	37.354	35.2694	35.5379	35.3178	34.5713	34.5273	34.4012	-	31.3634	34.4489	-	29.8829	3
Recon010	1	0.3	1.67	18.1325	27.1262	28.7243	32.5573	-	28.3927	29.4425	31.8875	33.2537	35.9824	34.1988	33.3286	32.9787	34.6165	28.1245	31.3041	32.0124	33.0452	34.6702	35.233	34.582	34.7648	32.81	37.9299	33.2743	31.6757	33.2583	32.3161	-	27.8093	32.2159	36.0081	28.7958	2
Recon010	3	79	83.45	15.8744	27.0027	26.7479	29.8231	37.953	25.4471	27.5233	30.6201	31.3313	31.6938	31.9867	31.7718	30.2641	32.9975	25.1629	28.6139	29.864	30.203	32.8683	32.4641	31.9655	-	32.3614	34.3894	30.1831	35.993	-	28.8746	-	27.0439	30.5591	31.3522	26.3168	3
Recon010	6	0.2	1.48	18.9078	27.275	29.1553	33.2954	-	28.2567	30.3248	32.175	33.9471	34.9629	34.9018	34.4455	33.1616	35.5504	28.3476	31.6645	32.0264	33.6519	34.6401	33.553	34.6729	34.6677	33.8231	31.1566	33.5724	37.6321	33.9217	31.8927	37.1146	29.163	37.6315	35.4224	29.2267	1
Recon011	0	-0.7	6.2	13.7443	22.8176	23.8222	27.3868	34.12	22.3164	26.2426	28.55	28.4904	28.2465	28.4468	27.8708	27.6235	29.9568	28.5608	25.6623	32.9199	27.7216	29.7479	29.0169	29.2177	38.9923	36.9961	25.9052	28.0341	26.7765	28.7596	27.1909	-	23.5984	34.927	28.2156	24.3888	1
Recon011	1	0.2	2.41	21.2599	29.3368	32.0648	35.5742	-	30.409	35.3006	35.9201	36.5878	35.4452	37.4557	36.9666	35.9759	-	30.5414	32.8784	38.209	34.8534	-	35.1607	37.8632	36.7927	35.582	32.4132	35.1701	33.1606	34.3969	34.6862	-	31.9857	34.4436	34.0845	31.8862	4
Recon011	3	0.3	3.68	22.902	31.3464	33.0793	38.3218	-	-	35.5147	34.7357	36.5923	-	39.0221	-	37.3763	-	33.9311	36.1086	-	39.4064	-	-	-	-	36.5397	35.8422	-	35.2584	-	37.8879	-	32.4516	-	-	34.2272	15
Recon012	0	-0.6	0.57	17.9184	26.6484	28.7327	32.655	-	27.6382	30.4453	32.7998	33.2781	34.8765	34.4222	32.6095	32.6583	35.3805	28.888	30.5781	31.967	32.596	-	34.2019	34.3487	-	32.9485	34.4298	32.6366	29.9845	34.8077	36.1163	-	28.6904	32.9017	34.6105	28.9181	4
Recon012	1	-0.3	0.83	25.1538	34.1371	35.5715	-	-	-	35.1886	36.2988	-	-	-	-	-	-	37.3276	37.4122	37.5129	-	-	-	-	38.4391	35.1839	35.3891	-	36.434	34.3386	35.9684	-	35.3271	36.9851	-	35.9841	16
Recon012	3	3.5	6.06	26.3413	36.7463	35.1863	-	-	-	-	37.3812	-	-	-	-	-	-	36.916	38.1363	-	-	-	-	-	-	38.3114	35.3366	-	35.8065	36.5522	-	-	38.1427	-	37.1796	-	21
Recon012	6	39.7	52.83	25.4426	36.0441	35.3311	-	-	-	-	-	38.5349	-	-	-	-	-	36.6203	-	37.3968	-	-	-	-	-	-	36.2679	-	34.6462	-	-	-	37.0586	38.6482	-	36.5413	22
Recon013	0	107.2	163.95	15.2682	24.3109	24.9554	29.1612	36.961	24.5363	26.4064	30.3596	29.4541	31.2816	30.4891	29.5129	28.0766	31.2712	25.3159	27.5557	27.1357	28.1669	31.6159	30.9191	31.0489	30.1213	29.8331	28.4843	28.8255	28.6873	31.1083	28.8398	33.1427	24.2378	29.7199	30.6604	25.4746	0
Recon013	1	0.3	1.2	13.4748	22.3351	24.4071	28.2632	35.9979	23.4333	24.1945	29.0907	28.4613	29.9892	29.2477	28.9774	28.2448	30.6517	24.2608	26.9697	26.5948	27.0359	30.6087	27.7814	30.0796	28.7526	26.8505	25.8698	27.4803	27.1175	28.6848	32.0099	31.774	23.1422	27.7952	30.0983	23.8891	0
Recon013	3	0.9	5.45	12.7573	21.0762	23.0471	27.0558	34.8123	22.681	23.5751	28.3173	27.8749	29.0855	28.8282	27.4241	25.9833	30.275	22.8626	25.5708	25.5278	27.2699	29.8207	29.4917	27.9178	29.0264	35.7175	34.6414	26.7334	26.0179	27.7235	26.7655	31.8482	21.4816	32.4615	34.2858	23.5198	0
Recon013	6	0.1	4.67	18.4637	27.6257	29.5095	32.6318	37.8399	28.996	30.7352	34.6822	34.9692	34.3685	34.7299	34.6755	33.1985	35.6826	29.3249	32.0694	31.8565	32.8955	36.8321	35.7061	34.3886	-	34.1471	33.3602	33.6781	32.0774	37.2183	33.3508	-	30.0953	38.6523	34.8705	29.6307	2
Recon014	0	0.6	3.08	17.7927	27.2295	28.5705	31.3221	38.9563	27.7744	29.3875	33.1919	33.111	32.9077	32.6713	33.1298	31.9385	34.3367	28.1717	30.157	31.0361	31.7768	34.1902	33.8931	33.8191	32.9104	31.9092	30.1494	31.9942	29.8857	36.5922	31.635	34.5426	27.7863	35.4486	32.6298	28.1868	0
Recon014	1	25.6	14.06	16.8774	25.9919	27.5268	30.4387	34.8845	26.2827	28.3294	33.5154	31.5241	30.9182	31.8793	32.7534	31.0683	31.9274	26.2627	29.3632	29.6863	29.7337	32.3509	32.6166	32.185	32.2671	37.1541	34.8901	31.0001	32.1883	31.7549	33.2526	31.3556	27.413	30.6128	32.8134	27.2565	0
Recon014	3	2.3	2.35	21.1409	31.9466	33.0649	34.52	-	32.4123	-	36.3958	37.2696	36.837	38.3086	-	36.7745	37.4196	31.8769	33.914	37.8197	35.5889	-	38.6102	35.9504	36.2608	35.3231	33.3134	35.8761	33.9753	36.3849	34.843	38.5231	32.5611	36.2206	36.1229	32.1874	4
Recon014	6	-0.3	1.74	12.1686	22.462	24.1572	27.8021	33.2198	23.6268	24.9991	29.4292	29.6882	28.1343	29.3455	29.149	27.178	30.1088	26.9459	26.6947	27.785	27.7438	30.4775	30.5163	27.974	28.5044	27.4132	25.1744	27.4146	27.4294	27.3744	27.7671	28.5565	23.2944	28.9614	33.85	23.9173	0
Recon015	0	0	0.43	16.5504	25.6268	27.7179	30.9553	35.8206	26.2223	29.6953	32.5285	33.3613	32.9054	32.3379	36.5517	30.6448	33.7176	25.7504	30.2144	29.999	31.6869	34.2926	33.7575	32.584	31.9438	32.1518	29.9996	32.5549	30.0453	-	30.4919	35.8272	26.7699	31.587	30.5263	26.5746	1
Recon015	1	0.3	2.2	18.0081	27.3166	28.4318	31.5641	38.3934	27.6944	29.8711	31.3165	32.7149	32.209	33.3225	33.5727	31.2989	34.6228	26.8122	30.912	38.384	33.3421	33.5151	33.8475	32.759	33.4778	32.1684	35.3108	32.4102	30.7721	33.5504	30.8098	-	27.263	36.5829	32.411	-	2
Recon015	3	0.8	1.11	21.1662	29.8954	30.2657	35.3775	-	32.5291	29.7048	31.7143	33.2427	39.1335	-	36.4751	35.3585	-	33.5179	37.3354	36.572	-	-	-	35.9664	-	37.0411	-	38.3617	38.027	-	-	-	31.3524	35.6208	37.1441	32.4197	11
Recon015	6	1.5	1.62	24.0986	32.7961	33.7209	38.642	-	-	37.3767	35.2878	-	38.7996	39.0531	38.3682	38.6266	-	32.6432	36.2184	37.5499	-	-	-	-	-	36.252	35.5495	-	36.2842	-	35.7113	-	33.4696	-	34.9635	34.3538	13
Recon016	0	2.4	1.41	23.0045	32.2457	34.0465	35.7053	-	-	39.8973	-	37.3069	37.4747	38.5522	35.411	37.7697	-	33.6929	34.6455	36.2223	37.6582	36.6717	-	36.9857	38.5404	37.3454	34.2596	37.3634	37.5844	-	36.4031	-	33.3762	-	33.7004	34.1805	8
Recon016	1	0.5	1.69	24.0686	29.2116	31.7018	38.1858	-	31.3987	33.047	33.9189	35.6873	37.0536	36.3662	36.0499	38.4805	-	30.5078	32.6565	35.546	34.0106	37.8672	36.9391	-	37.2433	35.5095	32.8876	35.2345	37.4292	-	33.7295	-	32.4044	38.2568	33.4561	34.0204	5
Recon016	3	-0.4	0.58	14.2819	23.133	24.8174	28.205	33.6712	24.3578	26.8611	28.6149	29.7161	28.5269	28.8459	29.6168	29.2628	30.0543	23.8792	27.1758	27.9279	27.6235	30.0029	31.7602	30.1843	36.7421	28.9015	25.7817	29.2388	34.4404	29.843	28.8784	31.6482	25.0676	36.2808	32.3173	25.4367	0
Recon016	6	4.2	4.2	18.2298	26.6541	28.5205	32.1058	36.9405	28.697	30.7708	33.1492	34.0399	32.5486	33.4732	33.6017	31.9834	34.397	27.7163	31.4016	31.8478	31.7766	35.3199	35.9269	32.8927	-	36.3399	30.568	32.8775	34.4127	34.442	33.7455	-	28.1998	35.6015	34.2943	28.8585	2
Recon018	0	0	21.93	22.1794	29.8177	33.932	36.0847	-	32.3025	35.0879	37.1865	37.6742	37.5136	38.5088	-	35.1696	37.0875	33.8331	35.7082	34.2959	37.7545	-	37.3746	36.3435	37.0242	35.8078	33.827	36.426	35.6304	-	35.927	-	32.7013	39.8021	37.5018	31.7509	5
Recon018	1	-0.2	2.11	14.6101	22.2268	24.9047	28.415	33.6962	24.3232	26.3911	30.2793	30.2929	29.9537	29.9539	29.7277	28.641	31.4517	24.5361	27.6769	27.3186	28.686	30.9072	29.8848	30.6214	30.482	29.2259	31.9789	29.8981	35.4066	30.642	34.2452	-	25.3135	36.6581	30.3526	24.8036	1
Recon018	3	43.2	101.41	12.553	20.6162	21.7878	25.4009	29.5814	21.1276	22.8975	26.6135	27.551	30.9277	26.6784	30.9071	25.2833	28.2615	21.5185	24.6782	31.6196	25.8712	27.6785	27.8931	27.218	28.0519	26.9914	29.7046	26.1938	25.315	26.2216	25.6734	35.4599	21.6038	25.9512	25.4611	33.8948	0
Recon020	0	-0.4	0.5	25.3135	33.3733	34.6395	-	-	-	-	-	-	-	-	-	-	-	-	38.5738	-	-	-	-	-	-	36.2744	-	-	36.0417	-	37.4325	-	34.0065	35.1918	34.7542	35.3322	22
Recon020	1	-0.8	3.1	12.7812	21.2628	22.8667	26.5306	32.7573	21.9815	25.0444	27.8828	28.5063	28.0644	28.2756	27.8386	26.1575	30.0973	22.5486	25.258	25.5642	27.2658	35.7392	27.92	27.5066	-	26.2937	33.1825	27.0032	34.6133	27.72	25.7283	31.9891	21.94	36.6573	27.2978	23.3413	1
Recon020	3	5.8	19.01	25.048	33.3507	35.5105	-	-	-	-	-	-	-	-	-	-	-	34.6043	37.7842	38.6495	-	-	-	-	-	35.316	35.1754	-	35.2804	36.6387	35.3751	-	34.9228	38.059	34.6706	30.1112	18
Recon020	6	33.7	8.83	18.6026	26.0293	29.3322	32.471	39.0295	28.5695	31.9834	34.0998	33.9878	34.3776	34.6	35.3347	31.7825	36.2274	28.6001	31.4937	32.1734	33.7523	35.7052	35.1475	33.9816	34.9446	33.2554	31.8887	32.9954	30.9084	35.1773	37.091	-	28.0666	-	34.5222	29.119	2
Recon021	0	9.3	101.79	18.3967	23.337	26.1684	31.2572	35.2276	24.5722	27.1593	30.8604	30.6967	31.7391	31.1174	29.3851	31.1304	34.2227	24.1105	26.3859	31.5797	28.1201	32.8896	30.3755	32.1925	31.3914	30.2329	28.3965	30.492	29.7426	-	33.9183	35.1195	25.2797	29.8343	34.0463	25.9558	1
Recon021	1	0.7	54.99	14.3183	22.8561	25.2087	28.5983	33.9813	24.3448	26.6465	30.3216	30.7203	29.5022	30.6951	31.7508	28.3697	30.8466	23.5402	27.5472	27.282	28.9167	31.6216	30.7895	29.3779	34.8618	35.4443	27.7071	29.0959	26.7453	33.7797	34.3686	-	24.8069	36.3263	34.6887	24.9422	1
Recon021	3	-0.3	9.26	11.8996	18.6075	21.2052	24.9716	30.5549	20.402	22.645	25.9784	26.3299	25.9599	26.383	27.532	24.9435	26.8855	21.7542	23.6536	23.3152	25.2954	27.783	26.8045	25.6043	26.0078	25.392	23.542	25.6653	25.4776	25.7821	25.9687	27.6405	21.1203	31.7193	31.8712	21.774	0
Recon022	0	-1.4	6.55	11.9828	17.3921	20.8273	24.7176	30.6271	19.3436	22.4151	25.8318	26.2585	26.1789	26.2608	25.7763	25.0699	27.5269	19.3621	23.1228	25.137	25.3196	27.1979	25.5534	26.8113	27.224	25.3439	23.4857	25.825	30.8479	26.829	24.8231	38.3053	20.9817	31.9447	25.1628	20.5631	0
Recon022	1	58.8	6.94	16.3807	25.5875	27.652	31.2169	37.0742	26.0613	28.7205	32.9059	32.2886	32.6217	32.8137	32.6906	32.0588	34.2117	27.8274	30.1301	36.6645	36.8211	33.6337	33.2208	33.2059	32.9101	31.3774	29.9937	31.9261	29.9881	33.49	30.8698	-	27.6928	30.5649	32.7322	-	2
Recon022	2	13.8		21.0386	29.6891	30.2068	34.3253	-	30.1481	30.498	32.9936	34.9497	36.3157	37.4297	35.6442	35.55	36.3745	30.899	34.1895	-	-	-	36.5989	37.6647	-	38.4553	-	35.1115	36.8131	35.5197	35.9596	38.1446	31.2317	37.2317	36.1382	37.6154	6
Recon022	3	0.5	3.56	23.4942	35.2083	34.7999	-	-	-	-	-	38.5366	-	-	-	37.0449	-	33.4188	35.5483	38.4007	38.1638	-	-	37.5631	38.5906	-	-	38.5414	-	-	37.5217	37.5401	34.894	36.7242	34.3508	34.0984	15
Recon022	6	1.9	1.08	13.239	21.4491	23.2859	26.6793	32.0376	21.8858	25.2741	27.9684	28.2969	26.9532	28.7069	32.9905	26.2802	28.5828	23.4004	25.5694	25.8741	27.256	34.8606	28.5836	28.0328	29.8947	26.8516	24.6302	27.2603	31.1023	27.9455	26.4759	32.5884	22.7209	32.9183	27.2276	23.4426	0
Recon024	0	-0.3	1.98	21.2959	28.2288	32.1526	35.6741	-	31.2904	32.4638	36.567	36.5198	35.9809	36.5222	38.3115	35.4362	-	32.6456	34.0951	35.5378	-	-	-	38.1713	-	36.2468	35.8146	35.453	35.9525	-	35.423	-	30.2091	35.1022	35.4862	31.4878	8
Recon024	1	0	3.38	15.574	23.1481	25.8539	30.1888	35.9688	25.3468	31.6052	30.3392	30.6893	31.2549	31.6611	31.2313	29.9321	33.3048	26.3586	29.0996	28.1811	31.4224	32.5506	31.8364	31.1117	37.672	31.2187	28.7862	31.0065	34.8876	-	34.9432	-	24.8883	30.3351	34.953	26.1296	2
Recon024	3	1	1.99	28.2057	35.2333	36.1046	-	-	-	-	36.8782	-	39.7038	-	-	39.4907	-	-	-	37.7871	-	-	-	-	-	-	-	-	-	-	37.5032	-	32.1272	37.7526	35.623	32.4838	21
Recon024	6	2	0.43	21.2586	28.5417	31.9831	36.1584	-	31.1661	32.2018	32.9107	34.3475	38.1266	39.0469	38.0311	34.9387	-	32.0252	34.0307	34.4657	-	37.6409	37.6706	36.6448	-	35.8087	34.6714	35.8608	35.4526	35.3137	34.5513	-	30.7762	-	34.7536	30.9274	6
Recon025	0	0.3	0.92	26.3392	31.0521	35.4255	36.3953	37.1595	32.6314	-	-	36.7857	-	38.6507	37.1409	37.567	-	33.3707	33.4957	38.8917	35.5589	-	-	-	-	-	37.0554	36.0626	37.515	-	-	37.9251	34.9013	39.4261	39.5674	-	12
Recon025	1	8.5	14.68	24.005	29.9179	32.8493	36.5318	-	30.4485	32.8634	35.961	36.8111	38.9211	36.5933	-	37.1931	-	30.7486	31.4707	36.6982	34.6406	-	34.6136	-	39.201	34.3505	34.6942	36.5544	35.3396	-	36.6992	-	-	38.3252	38.5035	-	9
Recon025	3	0.7	0.66	20.7587	29.5524	33.9694	36.8861	-	31.9279	38.6661	38.9608	29.5143	38.0745	37.0583	-	35.4938	37.5845	32.9276	35.145	37.7363	39.1042	-	36.7533	38.3296	39.265	39.1044	-	36.6954	34.1751	-	36.6906	37.9119	31.6294	-	-	32.8671	7
Recon025	6	40	34.34	12.6331	22.2789	25.8433	28.8193	32.4503	23.7846	27.3886	31.4596	39.0122	29.6926	29.5134	32.4447	28.7229	30.4012	24.2119	26.5369	28.7371	28.4191	32.2127	30.7324	30.6228	29.325	29.5065	28.0485	30.2561	26.0501	30.8617	28.4494	33.5882	24.9887	38.8988	32.2169	25.4822	0
Recon026	0	0.3	1.08	15.9646	23.0982	27.3928	31.09	36.8325	27.3964	27.963	33.9581	32.5753	33.3065	31.5946	32.1137	31.2397	34.9145	28.2295	30.1555	31.1298	31.9737	34.7434	34.2372	31.6963	32.5329	32.7818	36.9982	31.9448	34.2096	33.705	32.9183	36.8629	26.2202	33.7265	35.2527	27.4754	0
Recon026	1	3.1	2.05	11.1305	21.0572	23.3239	26.7178	30.6897	22.7142	23.8346	28.6474	28.2933	27.9407	27.5724	28.8012	26.6743	29.2393	24.4343	25.1457	26.7644	26.7227	29.7264	29.422	27.1837	27.7255	27.5967	25.6078	27.9989	25.0682	28.4189	26.5657	31.6498	22.3792	29.8681	30.7988	23.6921	0
Recon026	3	1.2	0.48	16.8402	25.714	28.9853	32.5708	35.3261	28.1634	30.3873	33.9325	33.6313	33.0276	32.7999	34.5802	32.6124	34.3529	29.3104	30.6592	32.1127	32.0844	37.463	33.6362	33.4413	36.7108	38.0903	33.5502	32.7972	35.9308	33.5952	32.6387	36.5492	28.2002	34.1519	35.2909	28.5397	0
Recon026	6	1.5	0.79	17.7171	23.6112	27.8941	32.2852	36.1432	27.1291	29.8514	33.707	33.406	33.134	31.6769	33.2913	32.2821	36.9773	28.2994	28.7437	31.5065	30.3825	35.0835	32.6505	33.3501	32.5783	31.9513	30.3967	32.7116	29.9201	33.531	31.8798	37.8371	26.8348	33.6297	33.9508	28.4724	0
Recon027	0	-0.6	0.23	25.9657	32.3076	34.1822	-	-	34.2374	34.0091	36.0115	-	-	-	-	39.3367	-	35.5386	35.3351	-	39.1809	-	-	-	-	37.4872	-	-	38.0569	-	36.7994	-	37.9043	-	-	-	19
Recon027	1	1.6	1.15	28.9653	31.8791	34.821	38.2928	-	33.3964	36.5453	37.065	37.3022	-	38.1985	38.9356	37.9043	-	34.9402	35.2919	-	38.4439	-	-	-	-	35.4557	-	39.184	36.8912	-	-	-	-	-	-	37.2509	15
Recon027	3	-1.1	1.04	19.0731	27.6913	31.1686	33.4308	-	29.2347	32.1988	36.9099	35.0266	35.4566	34.7874	37.351	33.2464	35.5941	31.2114	32.8877	35.1282	33.5651	38.6596	35.3661	36.2095	34.377	34.6309	35.9217	35.415	31.2937	37.3272	33.5331	-	28.7886	35.8707	37.4152	31.0786	2
Recon027	6	-0.1	0.6	22.5692	26.1992	28.5659	33.5885	35.191	27.0331	29.1114	33.7557	33.8873	34.942	32.9145	35.3394	33.3197	37.227	28.7994	29.3037	32.9995	30.9539	37.3508	32.8396	-	33.7171	34.6839	31.9609	33.3284	31.7803	37.3213	33.6278	38.0664	35.8533	35.0844	37.4865	-	2
Recon028	0	0.1	1.15	19.8543	29.3991	33.1507	34.1613	-	31.0044	35.722	-	29.2721	35.1522	36.5175	-	35.1042	38.2647	31.7147	34.164	35.0217	36.2928	38.8083	-	37.313	35.0242	34.9868	33.5689	36.5298	37.6044	35.8136	35.4637	-	30.9416	36.5363	37.6248	31.916	5
Recon028	1	48.7	45.15	11.9557	22.6273	25.4061	28.3058	31.0826	23.4393	26.8704	30.9796	35.7363	29.5129	29.1142	32.1044	28.235	29.7057	23.7253	26.2245	28.583	27.9947	31.6674	31.0246	29.1192	35.2976	28.6632	36.0474	29.6468	25.5133	29.8076	27.814	38.1999	24.6315	30.0269	30.8967	25.0198	0
Recon028	3	1.3	3.6	14.9509	24.7995	27.8933	30.7667	32.8894	26.2281	27.8936	32.8789	32.2101	30.5834	31.4792	34.6975	30.6732	33.479	26.144	29.1184	30.3007	30.8086	34.119	33.2003	30.3957	31.0718	30.6831	28.5071	31.2885	33.8179	32.2476	30.3254	34.2479	26.7586	32.4098	33.0259	27.3587	0
Recon028	6	1.1	1.95	10.9571	21.3028	23.6681	26.2712	28.7612	22.1287	24.14	29.388	28.0076	26.398	27.1031	30.5318	26.0792	28.6141	22.4864	24.8673	26.0447	26.7075	29.917	28.9677	24.304	26.3179	26.5639	24.4608	27.5153	31.7794	27.4833	26.3165	37.6877	22.7343	36.6809	29.078	23.4653	0
Recon029	0	3.9	2.08	14.7267	23.0594	27.1312	29.8496	33.6312	25.0589	27.0537	33.4231	30.5161	31.4557	30.8274	32.2606	30.0124	31.5811	25.8457	28.2389	30.1861	30.4602	34.2266	30.6965	32.0925	29.9045	29.9583	29.1634	30.8516	27.1595	31.8888	28.9367	34.2204	25.52	31.7728	32.7568	26.4366	0
Recon029	1	-0.6	2.05	18.1518	26.9514	30.189	33.3362	-	29.3895	30.6212	34.6323	34.1711	35.8527	34.6489	36.9636	33.878	35.7019	29.6227	31.7841	34.5319	33.9078	38.7171	35.2917	35.5064	34.0069	34.1619	32.6074	35.1648	31.8854	36.4422	33.3379	38.7546	30.0247	35.4468	36.5061	30.8151	1
Recon029	3	0	0.96	24.8801	30.5323	29.9429	-	-	-	29.5105	32.0007	32.5244	-	-	-	-	-	-	35.5782	39.4225	-	-	-	-	37.5237	38.2982	35.3229	-	-	-	-	-	-	-	-	-	22
Recon029	6	0.6	2.39	17.1247	25.8479	29.4352	32.6283	-	28.2038	30.3408	37.3915	35.3139	34.1415	33.3176	37.2589	32.6371	35.4603	28.1082	30.7039	32.8669	33.0356	36.2627	34.5392	33.7118	33.2118	32.8156	31.8587	33.3034	30.3989	33.5552	36.1491	-	28.4089	34.5675	36.8554	29.2027	2
Recon030	0	-1.2	0.67	19.1507	28.1256	30.0725	33.7629	-	30.1884	31.7263	33.6939	34.1425	36.8999	35.8456	37.3086	32.9517	38.5035	31.4544	32.9988	35.2655	34.8804	-	37.0097	34.5595	36.0569	35.1183	33.2619	35.1142	32.9072	-	32.9357	-	30.7975	36.8109	-	34.3203	5
Recon030	1	-0.9	1.84	16.2618	25.5715	27.9847	31.6938	36.3743	26.9447	29.0759	33.8231	32.1535	32.8406	32.0982	35.229	31.703	33.3157	27.7465	29.6141	31.9719	31.4924	35.0787	32.9125	33.7963	31.7667	31.946	29.9467	32.3502	29.7824	33.1726	31.5674	35.0919	27.2921	32.974	34.9339	28.487	0
Recon030	3	-0.2	1.54	19.366	28.3044	31.7862	34.4069	36.4881	30.7941	32.2118	35.8304	35.0209	37.3337	36.8659	37.3884	34.7109	38.0812	32.2453	33.4971	35.5309	35.9127	-	36.7366	35.6161	-	-	36.7781	37.7949	36.997	37.1003	36.1813	-	30.0843	37.2541	39.0403	31.4481	4
Recon031	0	0.3	4.32	20.8191	30.7519	32.4003	35.8029	-	33.0025	32.4901	35.3729	34.9731	37.6025	39.4128	38.3002	35.7229	-	34.7293	35.8578	39.1197	37.6665	-	-	37.2912	36.3099	35.5276	32.5116	37.3411	34.4169	37.009	35.2052	37.8716	31.115	-	-	34.3254	6
Recon031	1	3.4	2.19	26.136	30.8381	32.7187	36.1834	-	33.0416	33.2282	35.8608	35.7275	39.9618	38.6431	38.8796	35.5876	-	34.2865	35.8552	37.8569	37.8497	-	37.6034	35.5144	37.0105	36.8015	33.4514	36.5693	38.2875	34.8053	37.5378	-	31.451	-	-	33.4495	6
Recon032	0	-0.5	1.91	26.1953	33.3685	36.2685	-	-	35.55	-	-	-	-	-	-	37.5583	-	34.9599	34.8057	37.3257	37.4675	-	-	-	-	37.4779	35.5238	38.9207	37.7556	-	-	-	34.4869	37.6729	-	37.2564	17
Recon032	1	2.9	3.73	17.9745	22.6223	25.8404	30.0228	34.1472	24.5244	27.0992	31.8297	30.7686	31.0487	29.764	31.4417	30.4432	34.1321	24.4767	25.7967	29.0204	27.535	-	29.6453	32.6633	30.0664	29.9779	28.4732	30.3589	33.2521	32.413	30.3308	32.0955	36.9913	31.6745	32.4286	27.9692	1
Recon032	3	0.2	2.39	18.3874	26.847	30.4604	33.0968	35.8424	29.5374	31.0367	36.2467	36.972	35.7573	35.4671	37.0244	33.1249	35.2523	29.5579	32.4157	33.6339	33.0713	37.341	36.4659	34.8325	34.9533	33.7927	32.3988	34.4698	39.2659	36.9275	37.4925	-	29.5408	35.3616	37.7167	30.1274	1
Recon032	6	-0.2	0.82	18.1131	24.2389	26.2868	30.3361	33.5099	25.0489	27.5874	31.9547	30.9868	30.9284	30.4723	32.248	30.748	35.0214	24.7671	26.7455	29.9278	28.6034	32.8579	30.5643	35.3844	30.4353	30.3162	27.9818	30.5387	28.7378	32.4411	33.2759	33.1836	26.2592	32.0997	32.7894	38.0904	0
Recon034	0	0	0.63	17.0305	26.3599	29.5578	31.6206	35.5058	27.6376	29.3444	34.7912	32.7472	32.9012	33.1774	35.2731	31.9288	33.534	28.0098	30.7274	32.4214	32.4294	36.207	33.5755	34.5713	32.1346	32.2473	30.11	32.7767	34.8109	33.1027	31.4129	34.3835	27.7865	33.8498	35.0715	28.3422	0
Recon034	1	3.5	5.73	19.7636	28.7455	32.1057	35.2526	-	30.4957	32.3032	36.2896	38.7642	38.2752	35.5247	-	35.3146	36.8842	30.4472	33.6981	35.1003	35.1977	-	35.5439	36.3528	34.4087	35.278	32.3443	35.7912	-	38.0032	34.3219	39.3158	30.9121	36.4036	37.1758	31.2287	4
Recon034	3	-0.8	1.2	23.4014	32.7839	35.5654	-	-	34.8013	34.3878	36.9242	36.7384	39.9959	-	-	38.1083	-	34.909	37.3596	-	-	-	-	-	37.8628	-	35.3223	-	35.4399	-	37.6444	-	35.4085	38.965	-	34.3455	15
Recon034	6	-0.3	0.19	12.9227	21.9352	24.7421	28.1321	31.4617	23.4132	24.8774	30.3347	28.8279	27.4901	28.2627	30.864	27.6109	29.7477	23.0879	25.7647	27.2557	27.8672	30.6752	29.8363	27.6735	28.3278	27.2873	24.8046	28.2229	31.6834	29.1093	27.9005	30.5902	23.5715	29.7161	29.567	24.5314	0
Recon035	0	-0.8	1.22	19.1978	29.35	32.6052	35.5918	35.3806	30.3714	35.2418	37.7087	36.167	36.2777	37.4011	37.078	34.2573	-	31.4919	34.1045	34.7853	36.3973	38.2295	36.6393	34.8485	36.4255	35.3502	33.3316	36.2158	36.5826	35.5093	33.8992	38.3448	29.6458	37.1285	38.0134	31.2673	1
Recon035	1	0	1.37	22.3822	31.2583	33.8807	35.4531	-	32.1838	36.1023	-	38.3559	36.474	-	39.9618	36.222	-	32.9042	36.0492	37.3484	37.3203	-	36.9724	35.3431	36.8782	36.3778	35.9072	36.7733	36.9548	35.9614	36.6126	-	32.3433	-	-	33.3389	8
Recon035	3	1.7	1.64	22.9856	32.9401	35.1918	-	-	34.8226	38.6102	-	38.3053	-	-	-	38.3394	-	34.1726	37.3768	-	38.757	-	-	-	-	38.1588	36.3963	38.3517	-	-	37.1222	-	34.4709	-	-	36.3725	17
Recon035	6	2.2	0.85	21.9929	31.9468	33.9987	36.0319	-	33.2834	34.1083	36.3354	36.6778	-	38.0901	-	39.5775	37.9158	32.5194	34.3949	-	37.7625	-	-	36.8942	36.9944	35.7613	34.2269	39.087	37.8156	35.6107	-	-	32.9957	-	-	36.9384	10
Recon036	0	2.2	0.87	24.8529	29.6948	32.1723	35.4435	-	31.122	35.4396	36.5816	37.5109	36.6072	37.3579	-	37.1635	-	31.3741	32.1469	36.2459	35.732	-	37.0144	-	36.3253	35.5891	33.8809	36.8072	34.5801	36.9718	35.6367	-	-	37.481	39.2241	-	8
Recon036	1	1.2	1.52	20.0115	28.7521	31.983	34.6483	-	31.4315	32.263	35.9278	35.3103	-	38.0065	37.8946	35.0022	-	31.997	33.8502	35.0908	37.281	-	-	36.0742	36.7567	35.5679	34.1028	36.2286	35.8305	36.9986	34.7318	-	30.962	37.1068	-	31.2913	7
Recon036	3	0.8	0.1	21.9934	30.4985	35.1487	39.4167	-	32.983	36.7037	-	-	36.7111	-	-	37.2224	-	33.8365	35.5729	37.8862	-	-	37.8571	-	38.9168	36.3868	36.1572	37.7658	36.9738	-	36.6576	-	33.9105	-	38.6855	33.3053	12
Recon036	6	-0.4	2.11	28.7171	32.4585	34.1392	36.1272	36.2122	33.1161	-	-	35.7308	37.4535	39.3816	39.316	-	-	33.2826	34.6274	37.3046	37.0398	-	35.9809	-	38.6876	-	-	39.1767	-	-	-	-	-	-	-	-	16
Recon037	0	-0.2	0.04	19.1387	28.0696	31.1151	33.7348	-	29.6066	31.6519	35.7464	37.0997	34.9908	35.9677	34.9295	32.9245	37.2185	32.2583	33.0384	35.0268	35.2751	37.4468	36.7921	33.4963	34.9324	34.0007	33.077	34.4315	31.4274	37.9335	33.4798	-	28.7371	-	36.9853	29.6229	3
Recon037	1	12.5	9.06	20.1098	28.3537	31.9176	33.9243	-	30.7959	32.8223	35.9009	36.67	36.4352	39.0907	38.1349	33.5271	37.1003	33.2187	34.4524	36.4388	36.2607	37.5734	-	33.6626	36.2751	36.1137	33.618	35.2935	38.664	-	-	-	29.7226	37.8961	37.7775	30.5506	5
Recon037	3	1.5	0.82	23.5677	32.0447	33.7581	38.0845	-	34.3367	34.4379	36.9929	37.9412	-	-	-	36.3721	-	35.3668	35.7914	-	38.7268	-	36.6232	-	38.7324	36.8513	36.2617	38.591	35.3779	-	36.835	-	32.6152	-	-	33.5392	12
Recon037	6	2.1	0.42	11.4361	21.0698	22.8005	25.9099	28.8744	21.4318	23.1313	29.0221	27.505	26.2768	26.9999	28.4975	26.6076	28.3529	23.1719	24.9024	25.9523	26.3849	29.5837	28.2626	27.2596	26.3478	26.3191	24.1753	26.9742	24.1989	27.2406	26.1732	29.8078	21.8489	28.6504	29.5408	22.6786	0
Recon038	0	19.3	18.97	25.6427	30.7045	33.5424	-	-	31.9769	33.2987	36.348	36.1397	-	38.0994	36.9515	37.4262	-	30.9259	33.268	37.002	34.9283	-	36.6365	-	36.9678	-	34.115	38.9109	32.1375	-	38.2361	-	32.8953	37.8904	-	35.6608	10
Recon038	1	0	0.21	27.1604	31.9683	33.0665	-	-	34.9744	31.8911	35.7754	35.8496	-	-	-	-	-	33.7499	34.5806	38.2058	37.6693	-	-	-	38.8349	36.7939	34.8578	38.4445	37.277	-	-	36.8674	37.0598	-	-	-	15
Recon038	3	-0.9	0.39	13.5558	19.6564	23.4876	26.5059	34.5562	21.6751	24.0755	31.8549	29.1852	30.673	27.6498	27.9739	28.2475	34.2353	19.9852	21.9704	25.6627	24.9341	31.4563	27.981	28.6378	28.1147	26.5866	27.3119	27.9035	31.6017	28.747	26.9744	33.3369	21.4013	29.2341	36.5729	23.2892	0
Recon039	0	0.1	0.17	26.7637	35.2234	39.1241	-	-	36.3567	-	-	-	-	-	-	-	-	-	-	-	-	-	-	-	-	-	-	-	37.4112	-	37.0432	-	33.7593	-	-	-	26
Recon039	1	0	0.24	21.6237	31.71	34.0002	36.4092	-	32.2256	35.8829	37.9317	-	37.2282	37.3726	39.3145	36.7061	37.7962	34.7106	35.4477	38.2134	37.2071	-	37.4137	-	39.8439	36.1012	35.5539	38.8065	36.5598	37.058	35.4137	-	31.7411	38.2224	-	32.0994	6
Recon039	3	4.6	3.43	16.7421	25.5285	28.8636	32.3034	36.2438	27.3421	29.6655	33.5772	32.6497	-	33.1192	35.8687	32.0641	34.6456	28.485	30.2902	32.6309	33.72	35.8548	35.2887	33.0018	32.5161	32.5431	32.4243	32.9787	34.5348	34.8493	32.3687	-	27.4075	34.4666	35.3944	27.983	2
Recon039	6	12.8	8.21	16.0499	24.3585	27.7392	31.6693	34.9116	26.5466	28.1505	32.9801	32.5141	31.4993	31.4219	36.7747	31.8327	-	35.2318	29.1163	31.3548	30.9147	34.2241	33.3038	32.7995	31.9904	31.3751	28.5578	31.9031	34.5391	32.3988	31.657	38.032	26.4795	33.8189	33.3732	27.1305	1
Recon040	0	3.3	1.44	12.6951	22.1596	24.5888	28.014	32.34	22.9918	24.9294	29.3096	27.8798	29.484	28.4241	29.3692	27.4904	29.5187	23.8262	25.5635	26.8273	28.0198	30.9162	28.486	29.4187	27.6239	27.3246	26.7445	28.6809	29.0557	29.235	27.4425	33.1239	24.086	29.1055	31.0388	24.2085	0
Recon040	1	17.2	18.3	10.7554	20.1526	23.1721	26.7238	28.9802	21.7191	24.1038	29.1231	27.7033	27.5015	27.0491	29.4665	26.9922	28.6285	21.4827	24.5741	24.801	26.4536	30.3314	27.6238	29.8221	26.486	26.8627	25.1564	27.7935	27.9035	35.8717	25.5015	30.9155	23.0562	31.0153	28.6146	22.8567	0
Recon040	6	2.2	1.28	26.5599	25.542	30.0831	34.3091	39.5019	29.0339	-	35.7066	36.2597	34.9578	35.5838	37.7284	32.8574	-	28.4476	30.4802	31.0788	33.1091	36.9195	23.446	-	35.5131	34.7528	33.2938	35.1877	32.5212	36.5194	35.0025	-	37.0574	36.3013	-	29.8914	5
Recon041	0	36.8	33.87	11.5681	21.4377	22.5531	26.0242	29.3625	20.5753	23.7143	30.0219	25.0043	27.2469	26.0057	26.3136	26.4845	36.0261	23.9587	23.2805	23.9864	25.7177	28.3215	27.3387	27.4106	25.8305	25.6843	25.4487	35.2202	29.6851	34.9088	25.6678	30.9331	20.8995	27.7233	29.0359	23.6497	0
Recon041	1	-0.2	0.65	15.2327	23.5926	26.3669	30.372	33.7096	25.2832	27.0207	32.9961	31.691	32.0123	30.98	32.3462	30.5721	31.3716	26.6817	27.625	28.0374	30.6729	33.9584	31.3991	-	29.4637	29.749	28.663	31.3086	36.4776	31.5616	29.6071	-	25.9638	31.0612	35.2869	26.2164	2
Recon041	3	2.7	2.59	10.8445	21.3635	23.6229	26.8357	29.9977	22.453	24.1101	29.813	28.0194	28.035	27.9874	29.736	26.6743	28.8982	24.9678	24.9955	26.3479	27.1498	30.2758	28.6537	27.6379	27.1502	37.3527	35.0587	27.9641	25.4492	28.8485	26.5447	32.0762	22.36	28.8449	30.3063	22.7105	0
Recon041	6	2.2	1.27	17.4298	29.1803	29.8862	32.9921	35.3781	28.7845	29.9582	35.4442	35.0024	34.6558	34.293	35.2452	33.105	35.4325	31.3652	31.4384	32.8728	33.7183	38.0777	-	33.8741	33.3978	33.6494	32.7365	34.4751	35.6774	-	31.4901	36.6626	28.2139	34.6928	39.4742	28.5315	2
Recon042	0	-0.9	0.79	13.9019	22.4256	25.7389	29.4959	33.4563	24.8274	26.3827	32.4044	33.8834	31.2772	30.09	30.7834	28.7267	31.3633	24.984	27.5164	29.5296	28.9156	33.8492	31.3389	30.2001	29.8541	30.6881	34.8991	30.1679	34.3504	31.9414	29.6816	-	23.6949	31.7026	33.1273	25.1664	1
Recon042	1	59.7	36.66	21.7963	26.9501	29.3216	33.5973	35.225	27.1839	29.8629	33.3566	29.8735	35.3778	34.1014	32.6742	34.4162	37.7171	27.9751	28.9752	32.9455	30.8072	37.4765	34.1726	-	35.1854	34.3176	31.8856	34.2404	32.5912	-	34.6087	35.8302	38.1778	35.8673	36.9873	30.8892	2
Recon042	3	11.5	4.44	20.9746	29.9341	33.82	35.3722	-	33.5925	36.9098	-	38.0836	-	-	39.9848	35.2288	36.4506	34.9506	36.1932	37.5906	39.9381	-	-	35.6894	39.1025	36.6974	36.9844	36.754	36.4063	-	35.5995	-	31.921	-	-	28.3304	10
Recon042	6	0	1.08	11.1337	20.2383	22.8802	26.9241	30.1089	22.2757	24.384	29.8452	28.1	35.4513	28.0029	29.7799	26.284	-	30.532	32.1875	26.728	26.3832	31.0098	30.1869	27.2426	26.9823	27.4566	25.6383	28.0007	30.599	34.2912	26.716	31.1258	22.4017	28.9709	32.6613	24.8378	1
Recon043	0	28.8	21.03	11.8353	22.3429	23.5418	27.2894	30.156	21.5402	24.7258	30.0197	27.3117	27.6591	27.5152	28.4008	26.8507	29.1331	23.6477	25.3325	26.0106	27.4608	30.8516	27.8792	28.1074	26.8548	27.3277	25.9608	28.2142	29.2713	29.3905	26.5715	35.2594	22.2942	35.5016	33.4369	23.3603	0
Recon043	3	-0.4	0.93	21.9882	31.4362	32.5151	36.9974	-	33.3275	35.4126	35.5084	35.5206	-	39.1224	-	35.8621	-	36.3208	36.3681	-	-	-	-	-	36.621	35.463	37.6622	37.4995	35.1687	-	32.2103	-	32.1771	-	37.7765	33.8655	12
Recon043	6	0.3	1.67	11.2469	21.7021	23.1889	26.1848	28.7971	22.1425	23.9604	30.1716	28.4691	26.4945	27.3571	29.9169	25.7605	28.1508	23.1159	32.6791	32.2519	26.8931	30.1148	28.4874	25.6513	26.5155	26.4459	30.1348	27.5131	30.8151	26.967	26.0105	38.2852	21.8698	28.152	29.0549	22.7823	0
Recon044	0	2.6	2.49	23.5436	34.9125	36.7551	38.5552	-	34.2652	-	-	38.6711	38.415	-	-	39.4776	-	35.3524	36.78	38.3783	39.5803	-	-	38.3838	38.369	38.0057	-	39.3161	-	-	33.7101	-	35.3791	39.339	-	35.0781	13
Recon044	1	0.1	1.2	24.7247	-	35.7445	36.5639	-	35.2048	-	37.7669	38.8752	-	-	-	39.2881	-	34.7243	36.5605	-	-	-	-	36.6235	-	-	-	-	37.3546	-	35.2202	-	35.5247	-	37.3679	37.2561	17
Recon044	3	1.9	1.12	11.9873	21.0868	24.0512	27.9328	30.9112	23.1303	24.7972	29.9082	31.9706	28.4164	27.9823	30.6252	28.2072	28.8452	23.0568	25.5923	28.2277	26.5611	31.0418	28.5185	28.8923	27.6249	28.0027	32.5217	28.6439	32.2946	29.4912	27.2999	34.0866	23.5202	28.9861	30.3377	23.7808	0
Recon044	6	1.5	0.76	15.2789	24.2337	27.5475	30.3844	33.118	25.9766	27.8688	33.1764	27.7573	-	31.4325	34.6227	30.2991	32.7189	26.2364	35.6285	30.1148	29.8806	34.1743	32.5924	30.9052	31.0428	30.9857	29.4525	31.7947	34.7773	37.1958	30.2376	34.4698	26.3415	32.7924	39.3747	26.3984	1
Recon045	0	1.3	0.88	28.503	33.7246	36.3787	-	-	34.8535	38.9153	-	-	-	-	-	-	-	34.6914	-	-	39.0763	-	-	-	-	39.1525	36.316	-	-	-	36.6424	-	37.4933	-	37.6032	-	21
Recon045	1	0.5	0.49	31.8952	35.3651	36.8435	-	-	37.6707	-	-	-	-	-	-	-	-	35.1609	35.6606	-	-	-	-	-	-	-	-	-	37.1333	-	36.5387	-	36.2951	37.16	-	-	23
Recon046	0	20.8	14.22	14.8606	31.4492	27.311	30.3457	34.9754	25.398	28.2562	32.5076	31.5936	31.8172	31.0814	32.546	30.6064	31.6898	24.8541	34.5461	28.8887	30.3964	34.0717	32.5876	31.7177	35.5153	31.2133	30.1504	31.3755	29.7745	32.9117	30.1528	34.2339	26.5363	33.9796	32.8616	26.5379	0
Recon046	1	-0.3	1.95	16.5724	25.354	28.1909	31.7747	36.6805	27.6278	27.1542	34.5626	33.4211	33.2665	33.6802	34.9115	31.1741	34.2731	27.5518	30.4716	37.2767	39.7493	34.3795	34.9955	31.9763	33.0728	33.14	-	32.7831	35.429	-	32.9875	38.7032	27.8268	37.4243	34.6699	27.4517	2
Recon046	3	1.3	1.94	11.0252	20.5919	23.1245	26.149	29.4282	21.5081	24.4657	28.8258	26.9538	26.7343	27.2868	29.2819	26.1142	27.9541	27.1107	23.7903	27.3803	26.3837	38.6734	27.8998	26.8018	34.6376	27.5041	30.1347	32.3412	29.4292	29.7344	32.398	35.7222	23.3248	33.3817	29.5459	22.9465	0
Recon046	6	2.6	1.39	17.1956	25.5207	28.9928	31.8343	34.9446	27.4941	29.3224	33.3552	32.457	31.9646	32.6411	34.6564	32.7031	33.2878	26.4026	-	-	31.5404	-	33.7181	-	32.6121	31.6438	29.5979	32.5203	35.7761	32.7592	34.7703	-	28.0279	34.2801	34.9881	30.9912	5
Recon047	0	10.8	8.23	31.6618	28.9918	33.3844	36.9625	-	31.2867	34.5096	-	-	37.2918	36.9951	37.7389	-	-	31.69	33.9598	37.2844	35.333	39.764	-	37.1427	38.8768	37.0702	36.3744	36.9333	35.6858	-	39.5506	-	-	-	39.8594	-	11
Recon047	1	42	51.36	32.7012	-	33.0294	38.1511	-	31.9861	-	34.9861	36.9692	36.595	-	38.6896	-	-	31.9291	34.6093	38.9622	36.9155	-	-	-	37.8194	-	36.2731	38.0863	36.1163	37.9148	38.0181	-	-	39.2693	38.8851	-	12
Recon047	3	-1.3	0.43	14.8878	20.8809	24.2089	28.3837	34.8694	23.0113	25.3145	30.0611	29.3118	27.4318	28.6861	29.974	29.203	32.8163	23.2623	26.008	27.4737	27.7909	31.9153	29.383	33.5885	28.2519	29.2763	26.4058	28.2628	26.4322	31.7343	30.6904	33.7174	22.8591	30.3572	29.0783	25.4883	0
Recon047	6	-0.4	3.19	10.9048	21.2232	23.1744	25.9568	31.5513	21.7624	24.2073	28.9711	27.6092	25.9142	27.9277	29.6238	27.0885	28.745	22.0789	25.6937	25.3526	26.8762	30.5484	29.0026	27.793	26.6796	27.5829	26.2568	29.0978	24.1704	34.1624	28.2802	38.186	22.6875	30.0365	28.5313	23.8449	0
Recon048	0	13.5	12.91	20.4856	29.336	32.9841	35.4215	-	30.7487	38.7379	-	36.3737	39.8442	37.4941	38.4295	36.5303	38.0639	34.0191	35.3333	34.0946	36.3071	-	36.5053	38.6025	35.5882	36.9712	39.4186	34.2416	-	-	37.0267	-	30.7206	37.0028	39.3325	32.1281	6
Recon048	1	-0.3	2.03	21.2016	29.8944	32.7839	36.4581	-	31.7587	33.8694	35.4561	36.3186	38.6096	39.8546	38.242	37.8946	-	34.6951	35.3793	36.5022	37.8609	-	-	38.2009	37.0328	36.8463	38.231	33.2995	-	-	38.0151	-	32.7661	38.2992	38.0542	34.9265	7
Recon048	3	1.9	1.25	10.7821	23.6834	22.6773	26.5653	33.6403	21.712	23.1838	28.6052	27.6052	28.1532	28.6874	29.9414	25.9835	29.3452	23.8963	25.955	24.6185	27.1453	30.8845	28.3758	-	27.52	27.1932	28.2076	27.1582	27.512	29.9325	33.9965	33.5157	21.7994	28.2683	29.6501	22.3614	1
Recon048	6	1.3	1.08	20.9386	29.4	33.3159	36.675	-	31.7494	36.7147	38.4577	39.2226	39.7574	38.934	-	36.6004	38.1112	33.4555	36.6077	34.8552	37.2877	-	-	-	36.9535	36.3098	37.3276	34.8864	33.7006	-	37.3659	-	28.3913	38.1965	-	37.919	8
Recon049	0	9.6	6.12	16.1886	26.3558	29.6005	32.297	-	27.595	30.8135	33.967	33.5629	33.2158	35.1496	36.9927	32.5368	35.1691	35.5317	31.6809	31.8666	33.4932	37.8238	35.285	33.3934	32.9797	33.3456	34.849	33.4983	30.7419	35.5062	34.175	-	27.713	34.5261	35.0169	30.0147	2
Recon049	1	2.6	3.42	20.9567	30.4751	34.6416	38.9042	-	33.1403	25.1786	-	39.4462	36.5647	39.1993	-	36.2606	-	35.1525	37.2441	36.1606	-	-	38.3887	38.0267	37.4187	37.3877	-	37.3747	36.98	-	-	-	32.5786	-	-	34.269	12
Recon049	3	2.5	2.21	11.0868	20.7422	23.675	26.7178	31.7056	22.4371	23.5483	29.2784	27.8372	26.3795	27.831	28.3939	27.2891	29.8313	24.0005	26.4672	26.0633	27.8464	30.5243	29.4228	28.7618	27.5479	27.738	26.5011	27.3219	24.4017	30.6622	29.1964	34.194	22.226	29.1726	31.0987	24.0698	0
Recon049	6	28.7	25.66	14.5633	21.5931	25.0867	27.8615	31.7033	23.7735	25.3575	30.3822	29.9382	27.1888	28.9074	31.8857	28.6506	30.4809	24.716	28.1552	27.807	28.4681	31.9458	31.959	29.7113	28.7872	28.6878	27.0203	28.7318	24.2316	29.2636	30.6352	34.0117	37.0549	30.3128	29.1213	37.4643	0
Recon050	0	56.9	32.97	19.7911	26.3046	29.9435	33.301	-	27.5961	31.7507	35.9576	34.4201	35.731	35.1669	35.369	35.3613	-	28.1891	30.938	32.2581	33.5989	37.0817	33.3771	-	34.8939	34.8728	34.2241	33.7617	32.1335	-	36.3729	39.2597	29.6072	37.7287	36.9566	36.5205	4
Recon050	1	60	51.04	12.084	20.443	22.9621	26.6518	33.326	22.0452	25.2836	29.4721	27.7666	27.784	28.6176	30.2996	26.1972	31.224	22.9359	25.8171	25.3991	27.8396	31.0985	28.907	27.6975	28.4261	28.4404	28.0189	28.2345	25.7767	-	30.0085	34.6651	22.5921	30.3687	30.7721	24.796	1
Recon051	0	4.4	2.34	11.3796	20.7121	23.1796	26.3725	31.824	23.0877	23.9014	28.2127	28.9116	26.3822	27.7164	29.7524	26.1301	29.3981	23.0676	26.9451	27.3647	27.3185	30.7752	30.7839	27.8987	27.3776	28.1895	26.4122	27.2495	25.9101	29.7921	29.646	32.6588	22.4657	39.5666	28.4217	23.915	0
Recon052	0	67.6	89.02	11.7939	20.885	23.1226	25.7816	31.2003	22.7841	24.548	28.6325	28.9074	25.8583	27.5669	29.8118	25.3633	33.6674	24.1641	26.3972	25.8361	27.386	30.0996	30.5732	26.1762	27.9079	28.161	26.3157	28.4754	25.5382	29.929	29.9323	33.129	22.7418	29.8477	30.8812	26.0566	0
Recon053	0	63.1	77.26	25.1474	31.0501	32.5209	35.605	37.859	31.2015	34.4819	35.9893	37.3712	37.168	36.4295	38.3046	-	-	31.2446	33.9749	36.5552	35.0942	-	36.4274	-	37.1181	-	34.1501	36.8358	35.7477	38.2254	-	-	-	-	38.8324	36.6171	9
Recon054	0	105.6	111.64	10.8926	19.8423	24.0848	27.2088	33.3187	24.0733	23.5743	29.9482	30.218	27.9781	29.7827	30.1564	26.755	31.089	24.6864	28.7134	27.4291	29.4763	32.5863	31.834	28.636	27.7715	29.0771	27.3355	28.2375	26.084	-	31.0128	39.8044	21.544	30.7209	30.0277	27.6691	1
Recon056	0	215.3	219.14	24.0056	35.53	23.6114	26.6758	32.0921	23.4224	-	28.7785	29.7131	26.7505	27.9451	30.0956	26.818	35.3002	32.1332	27.7012	33.7744	38.078	35.8704	-	27.2755	31.7207	32.3868	30.8259	32.3428	30.2666	34.8087	-	39.2602	-	34.7976	36.942	37.7551	4
Recon057	0	43.3	59.42	11.4344	21.7951	24.2265	25.937	30.894	23.5984	35.4636	29.0575	29.4844	25.6691	28.0498	30.6646	25.9207	29.3161	23.9109	27.7694	26.7608	27.6658	30.5153	31.0782	26.7748	34.1908	27.9247	25.2467	28.135	31.4549	28.815	30.5348	31.7955	21.131	29.4246	28.7572	23.8038	0
Recon058	0	95.4	126.34	10.4878	20.8718	23.5459	26.0778	32.3378	22.8926	24.4377	29.3566	29.8235	26.5509	28.2042	30.4984	26.0582	29.9592	23.1575	26.9023	27.1924	28.7198	30.8444	29.6775	26.8078	34.2324	28.2225	26.3751	27.8376	24.9988	29.7453	29.3764	33.076	22.3161	28.6642	29.6997	24.0359	0
Recon059	0	44.6	40.49	22.5819	28.9721	23.182	25.7602	30.8005	22.7743	37.3736	28.2477	29.0084	25.6349	27.1814	30.8498	26.8181	28.7363	23.4843	26.4762	26.208	27.3252	30.2603	-	26.9577	28.0259	28.1531	26.2216	28.0398	24.962	28.8896	30.4527	32.2721	35.8786	29.9873	28.7747	34.118	1
Recon060	0	49.9	47.15	11.3966	21.6843	23.9483	26.3274	30.709	22.9346	24.6826	29.2972	29.6438	26.1409	28.3166	31.5077	27.7039	29.1812	23.5802	27.3716	27.3457	28.2815	31.1684	30.4043	27.7374	27.5895	28.4884	26.0653	27.7723	26.5902	29.2308	29.4893	-	22.9274	30.8725	28.0729	24.1959	1
Recon061	0	3.2	3.36	11.0075	20.5963	23.1958	26.294	30.8528	22.3851	23.6757	28.3014	28.5366	25.7708	27.7946	30.9881	26.615	28.1291	23.0928	26.5011	27.0226	27.0583	29.7425	29.6659	26.7431	27.2443	27.5423	25.7701	27.2327	25.3564	29.3901	29.4954	33.5225	22.3902	30.8371	27.8414	23.8801	0
Recon062	0	4.4	2.21	11.0143	20.7024	23.356	25.8809	31.1615	22.7807	24.1597	27.7406	29.0124	25.8006	27.9815	31.3824	25.9817	28.2475	23.3501	26.7543	25.9671	27.2486	30.4135	29.8116	27.4404	27.2096	26.8609	25.6236	26.9786	24.9519	28.2616	29.2129	38.0142	22.1003	28.8267	27.9663	23.8658	0
Recon063	0	14.4	12.2	15.0069	24.0657	26.9489	29.9798	35.1869	26.7799	27.684	31.7898	32.9958	29.6759	30.5391	32.7473	30.331	32.7549	26.6595	30.5559	29.8594	31.4353	33.8007	33.6114	30.8546	31.2422	30.7982	28.3993	31.2656	29.1588	33.1767	33.9091	36.4183	28.6176	32.7508	31.9574	32.7083	0
Recon064	0	99.8	69.94	30.8616	34.1679	35.5568	-	-	36.1599	-	38.4156	37.915	-	-	-	-	-	-	38.9426	-	-	-	-	-	-	37.294	-	-	-	-	-	-	35.4554	-	-	-	24
Recon065	0	29.6	25.28	10.7523	20.2914	23.0445	26.3292	31.5701	22.9216	23.1433	28.5384	29.1294	25.9787	27.9784	30.766	26.0668	28.579	22.408	26.953	25.2065	27.8001	30.3299	30.2447	27.2527	33.4876	26.9496	32.6826	27.7375	24.768	38.224	29.225	31.8509	22.0893	28.9643	28.2361	25.3492	0
Recon065	1	38	43.45	15.5445	24.2494	25.4619	31.3539	36.9829	25.9477	24.6444	28.003	28.3825	31.6125	32.8505	35.531	32.51	32.9466	27.3672	31.4626	30.7584	33.9987	36.7692	34.2105	29.7246	30.6494	35.7364	30.2091	33.5917	27.9538	34.2023	32.7662	-	27.5026	38.8899	34.0736	28.2485	1
Recon066	0	26.7	21.4	10.8664	22.1219	24.0423	26.2628	30.7606	23.6254	36.6034	28.1888	28.7188	25.5093	28.205	31.1134	27.2406	28.7461	24.7416	27.9456	27.9528	28.8223	29.751	30.3384	26.9115	34.4909	26.8233	30.0263	28.2295	30.1289	28.6374	30.9677	31.999	22.636	30.5802	28.4662	24.6366	0
Recon067	0	0.4	25.76	21.3708	26.1293	23.6226	26.0153	30.9416	22.6886	25.9484	28.1867	28.4706	25.7764	28.0576	29.9701	26.6272	28.8241	23.4342	28.1654	26.5536	27.2789	30.8647	-	26.6457	28.3401	28.4217	26.7418	28.4636	26.3432	30.5744	30.4848	34.0691	35.1933	30.2781	29.3876	34.7859	1
Recon068	0	18.5	0.86	11.68	21.3793	24.0368	27.4141	32.3036	22.8734	24.4235	30.1985	29.3415	27.4032	28.7469	30.5377	27.1917	29.6238	24.7476	27.2497	27.3502	27.6346	31.9991	30.3158	28.5706	28.3091	28.732	27.4667	28.2207	25.4828	30.2406	33.5146	34.0533	22.8161	29.0002	30.3706	25.0638	0
Recon068	1	22.5	47.07	10.6722	19.1097	22.3776	25.3565	31.2233	20.6862	22.3447	28.6837	26.7109	25.7358	27.472	28.5154	26.061	27.4927	23.4684	25.0617	25.167	26.377	29.73	27.2686	35.2492	26.5634	26.4053	25.5081	29.2106	25.0427	30.3308	28.0241	-	20.8608	34.8137	27.8592	22.8362	1
Recon068	3	53.8	46.13	17.2605	26.6427	29.5921	32.9456	-	28.6467	29.8468	34.6807	34.4046	32.9486	34.9422	35.8238	33.7837	34.1563	30.3921	32.7451	33.1321	34.1292	37.2101	35.0117	34.4357	33.2771	34.2787	33.4641	33.5837	31.9231	-	35.4966	-	28.917	-	35.516	29.7568	4
Recon069	0	0.5	0.99	10.1875	19.3803	21.7598	25.2908	30.8675	20.6306	21.9208	27.0682	26.8995	25.8638	27.3466	28.8543	24.7418	28.066	21.1626	25.091	24.7556	25.7739	29.3522	27.8571	26.4795	26.9203	26.0886	25.4096	25.7628	24.2166	27.7501	27.6233	31.0727	20.9136	27.247	28.019	22.3555	0
Recon069	1	0.2	2.14	12.6948	21.8537	23.3787	27.0657	33.798	22.4669	24.8722	30.1275	28.7011	28.9797	29.0658	29.8766	26.7479	29.983	22.9049	26.64	25.0535	28.1707	31.2512	30.173	28.2366	29.2239	29.3071	28.7355	29.1455	33.8075	31.4506	30.3486	38.5888	23.4573	36.6239	32.7295	27.4474	0
Recon070	0	367.7	490.2	23.4281	32.1095	35.8964	37.428	-	35.5576	35.5717	-	-	-	-	-	-	-	37.5283	37.5672	39.256	-	-	-	37.5295	36.594	37.5789	38.2762	33.4411	35.2693	-	-	-	-	39.2577	-	-	17
Recon070	1	192.2	197.74	17.8987	26.454	30.8379	34.1339	-	28.7168	30.3569	34.7478	34.9442	35.5922	35.4338	37.6225	33.7869	35.3663	30.6934	33.4373	32.9575	34.9924	39.1386	36.7505	-	33.8565	36.208	33.9317	35.428	34.0647	39.8186	37.0918	-	29.2163	36.4908	36.8397	34.2054	3
Recon070	3	0.9	0.72	31.8339	-	24.3717	27.6	34.8397	22.7711	-	29.5272	29.2696	28.733	29.9305	31.1484	27.8768	31.0508	23.5278	28.0701	26.7507	28.1152	32.9561	-	28.3981	-	38.783	-	38.4281	-	-	-	38.8349	-	-	-	-	11
Recon070	6	15.7	10.39	12.2584	21.909	26.4757	29.3555	34.6054	23.3914	23.3049	31.7585	29.8635	30.9741	31.4953	34.6044	29.9241	31.2426	25.453	29.517	29.4952	30.5349	34.8645	32.6691	29.268	29.3634	36.4436	29.6945	31.3076	28.2967	36.9049	35.5544	36.2733	26.3126	31.2524	36.3229	25.5681	0
Recon071	0	-0.2	3.42	20.5378	29.2849	34.842	-	-	34.2221	34.2198	-	-	-	39.4593	-	39.1026	-	37.6519	-	-	-	-	36.6296	36.8254	-	-	-	-	29.7072	30.6232	38.2727	-	31.5245	-	-	-	19
Recon071	1	65.7	64.15	11.1575	19.9145	22.6192	25.9665	32.7434	21.7323	23.1816	28.3416	27.3195	27.5979	28.3096	28.9812	26.4556	27.9623	25.2229	25.7374	27.0056	26.2183	30.5859	27.4921	27.5351	26.6816	26.7166	26.7014	26.9149	24.9112	28.9376	28.3326	32.9961	31.3526	28.3582	29.8375	35.2844	0
Recon071	3	0.5	13.21	21.8747	30.3145	33.7653	-	-	31.8165	35.4855	35.8544	37.2389	-	-	38.0683	37.0957	-	38.5183	37.0582	37.2487	-	-	36.5974	-	38.0921	36.2181	38.7884	37.9461	-	-	-	-	32.0134	38.2224	-	33.815	13
Recon071	6	15.5	0.53	11.6556	20.8278	23.1167	26.4921	31.9425	22.1685	25.0248	29.064	28.346	27.5266	27.8702	28.4531	26.4436	29.0233	25.8285	26.3109	28.0453	27.249	31.16	29.2536	27.9058	34.9987	29.4377	27.1187	27.8901	28.1241	36.4719	29.5263	39.5057	22.8804	29.3397	30.6122	32.8979	0
Recon072	0	13	61.66	10.8683	18.928	22.6403	26.6168	34.73	22.9765	22.2373	29.2053	28.4418	27.9617	30.1589	28.9352	24.5849	31.0652	23.9851	27.7532	26.0072	29.4913	32.3126	29.2993	26.2492	28.1599	29.4298	27.8848	26.0105	32.3099	29.5113	26.2932	-	19.0809	30.0806	31.042	23.8501	1
Recon072	1	66.5	11.68	22.0296	30.4698	32.581	35.5408	-	32.5444	33.1887	35.9646	37.4766	39.2721	-	-	36.1896	-	34.0336	36.7962	38.1686	-	-	-	35.8674	38.0269	-	-	-	35.0808	-	36.2335	-	31.772	-	38.7179	22.3876	13
Recon072	3	8.3	6.62	10.2507	18.6079	20.7576	24.0354	30.4079	19.7538	20.8878	26.8068	26.4635	25.3908	26.6048	27.8044	22.2723	27.7211	20.8426	24.0067	23.9457	25.2222	28.371	26.9981	23.4131	25.2908	25.533	33.6597	24.7456	25.1044	35.5291	26.6336	31.1235	18.5019	27.1409	27.8255	33.3294	0
Recon072	6	0.5	2.15	13.4539	22.179	24.893	28.3771	35.175	23.797	25.7419	31.092	30.4496	29.2313	30.4284	31.5428	27.5087	30.1844	24.1441	28.2505	28.1738	28.896	33.69	31.5489	28.1799	29.0266	29.6204	28.9316	29.4767	27.2742	39.4295	30.7835	-	23.9625	30.9296	31.7338	20.7683	1
Recon074	0	80	90.94	11.879	20.6003	23.5029	26.9164	34.9742	22.4093	23.4598	30.098	27.7737	29.3835	28.5995	28.5551	27.6405	29.3681	23.1774	26.343	26.949	27.4111	31.7115	28.2508	29.2442	27.2862	27.9037	28.3254	27.8358	25.5714	30.6052	28.9845	33.6876	23.2512	33.1876	30.7491	25.3821	0
Recon074	1	92.9	103.48	17.036	24.6215	29.7112	32.1016	-	27.8275	-	34.161	33.1128	34.2036	34.3295	35.3561	33.1964	33.4574	28.7122	32.4418	32.5216	31.9437	36.6417	34.7359	-	31.9476	38.9115	33.1956	33.1821	29.6999	35.9843	34.6021	39.9085	29.1115	34.2636	35.9284	24.3016	3
Recon074	3	27.4	26.55	11.4408	20.4355	23.2925	25.9044	32.9922	21.6446	25.1904	29.4143	27.6428	28.2389	28.3809	29.912	26.8257	29.2675	22.863	26.2925	27.0484	26.9386	31.8031	28.6257	27.1248	27.5643	29.0355	28.4876	28.5707	28.1225	31.5493	28.6261	35.5773	23.59	35.2973	30.5242	35.9853	0
Recon074	6	63.1	66.32	11.6742	20.9825	24.0065	27.4218	33.648	22.9849	25.5782	30.5223	28.9254	28.9881	29.5294	31.6529	26.8693	30.1171	24.3935	27.7863	28.8132	28.0853	39.0279	29.9617	27.589	28.2203	29.8048	33.4156	28.9393	26.7137	29.734	29.6571	34.8266	25.2283	30.0813	31.1932	23.4643	0
Recon075	0	146.9	189.44	11.4228	20.8207	22.5861	25.843	31.5395	21.7424	23.4114	29.0329	27.0853	26.4393	28.0852	29.2777	26.6258	28.3652	22.1382	25.617	25.46	26.0831	30.227	28.5999	27.4013	27.4012	35.6346	28.3212	27.1891	32.0271	36.3821	28.8816	33.0745	35.0232	28.9272	29.1877	35.1483	0
Recon075	1	104.3	128.31	11.0399	20.1319	22.5355	25.7587	31.9081	21.7456	23.3781	29.2059	27.0833	26.5653	27.9415	29.0278	24.9543	28.3163	22.4665	25.8359	25.6243	26.8873	30.3331	28.6511	25.9864	27.5333	27.439	33.1968	26.9766	25.7765	29.8162	28.6605	37.1364	21.7657	30.1979	29.5104	23.2795	0
Recon075	3	145.3	140.26	10.9428	19.8609	22.7143	25.5212	31.9009	22.2299	23.9101	29.1881	27.7744	26.7004	28.6752	29.7978	24.1486	28.7943	22.4115	26.3015	25.8242	27.1956	30.9434	28.6628	25.9619	27.5261	27.5383	27.0721	26.7767	31.8272	29.3999	29.338	33.6608	21.2969	28.9781	29.9248	23.1204	0
Recon075	6	129	1.83	11.4431	25.5924	22.627	25.7681	31.3502	22.685	23.5808	28.8572	27.9583	26.7324	28.5878	29.6685	24.3477	33.5586	22.5758	26.5945	26.1045	27.8797	30.933	29.4272	25.5296	28.2022	27.7304	27.3817	27.4154	31.133	29.5465	29.1903	34.1677	21.7118	32.7224	30.2418	22.9438	0
Recon076	0	92	81.33	11.5273	21.7433	23.7728	26.403	32.2228	22.7789	24.7841	29.8079	28.2028	26.5375	28.5195	30.9017	26.6125	29.4083	23.1268	26.8026	27.6294	27.1294	31.1602	29.9801	26.4129	37.7921	34.6513	27.3206	28.0659	31.5216	30.3338	35.1945	-	22.806	34.9605	29.5642	26.5888	1
Recon076	1	143	133.37	26.152	35.7849	36.9644	-	-	37.2198	-	-	-	-	-	-	-	-	-	-	-	-	-	-	36.4899	-	37.9256	36.2323	38.7946	39.2258	-	-	-	34.7911	-	-	23.9131	22
Recon076	3	4.2	1.02	11.3889	20.606	23.5831	26.7386	32.5924	23.1162	25.068	29.202	28.3577	27.0493	28.8442	31.3817	26.5967	29.5326	22.8614	26.48	27.7417	27.6572	32.0712	30.6089	26.7914	28.2553	27.9911	27.2753	28.6663	29.8317	30.4498	30.0907	34.4342	23.2462	30.1706	30.1263	35.5448	0
Recon076	6	55	39.62	11.8454	21.1675	24.9334	26.9383	32.599	23.7735	-	30.9197	29.1333	27.6904	28.9439	31.6241	27.2621	30.0343	23.8416	27.4227	28.371	28.1308	32.3802	31.4974	27.3995	28.8223	28.7647	27.655	31.845	27.2009	36.4012	31.8346	35.7409	23.6167	36.9425	31.2514	30.3729	1
Recon077	0	70.2	78.1	16.8094	30.736	36.9615	-	-	36.9631	34.854	-	39.3813	-	-	39.427	-	-	37.2878	-	-	-	-	35.6181	-	-	39.7147	-	-	29.775	31.1883	37.5917	-	30.3935	-	38.7329	34.2247	17
Recon077	1	156.6	167.78	11.236	20.8147	22.8505	26.1336	30.5935	22.1283	25.1408	28.5542	27.6327	25.9059	27.2612	30.3189	26.1523	34.942	23.0543	26.7283	27.6444	26.5158	30.7755	31.5449	27.5581	27.7779	28.0726	26.6259	27.5485	25.8317	30.0499	29.4265	31.7154	31.6415	29.5602	28.5731	29.0168	0
Recon077	3	3.3	1.16	11.3353	20.717	22.8894	25.9899	30.8149	21.8237	24.8475	28.5187	27.8373	25.8577	27.4032	29.6772	25.4621	28.4714	22.2826	26.2929	26.5381	26.4234	30.6987	29.5243	27.2756	27.3874	34.9801	31.6778	27.3631	31.0086	31.3115	29.1335	-	22.4609	29.6566	28.294	33.3247	1
Recon077	6	0.6	0.42	11.4797	20.7626	23.1432	26.0993	31.1757	22.0984	24.5198	28.3398	27.7559	26.1495	27.7117	29.6749	25.813	28.5127	22.7325	26.7419	27.5808	26.6987	30.8532	30.325	27.7587	27.5466	27.2087	26.4346	27.7043	25.8895	29.2293	28.9985	32.2213	24.129	29.4021	28.4431	22.9324	0
Recon078	0	68.2	67.35	25.1998	32.0128	34.6201	-	-	34.2907	35.7322	37.4272	38.7764	-	-	-	39.3806	-	35.6131	-	-	38.2857	-	36.9061	-	-	38.5794	-	39.8886	-	-	34.8276	-	34.3634	-	39.7014	26.4908	16
Recon078	1	95.2	92.63	21.3834	28.88	31.429	35.6181	-	31.2943	31.4644	34.5186	35.747	37.8974	37.5837	38.013	36.2472	-	32.6085	35.154	36.9711	36.0975	-	-	36.292	37.8014	-	37.5562	37.2996	-	-	37.1064	-	31.7497	39.5304	38.0127	33.1861	8
Recon078	3	2.3	4.35	11.0872	20.2044	22.5855	25.7777	32.6905	21.4648	24.213	28.8209	27.5913	27.8303	28.3146	30.1753	25.9583	28.6569	23.3173	25.1339	25.9986	26.323	30.4031	27.6756	27.1152	26.9364	26.8693	27.3223	27.475	26.13	39.5419	28.4165	37.6148	22.1375	31.2318	29.0601	35.3636	0
Recon078	6	1.1	1.03	11.8256	20.1138	22.7839	26.4625	32.652	22.055	24.552	29.5621	28.2005	27.9813	28.8966	30.5939	24.8574	28.9369	23.3506	26.1992	26.765	27.0967	31.5123	28.9534	25.968	27.4907	27.4442	28.1771	27.8219	30.7816	30.5757	28.66	35.5902	22.2023	33.4442	29.745	22.1027	0
Recon079	0	144.8	159.09	14.2686	22.468	25.9781	29.7514	34.5927	24.9862	27.0689	31.8085	30.5297	29.4088	29.9744	31.1604	30.0029	-	27.0806	28.7253	28.6714	28.7788	32.9177	30.9123	30.8046	29.9108	35.6005	28.692	30.111	32.0427	32.641	31.5627	38.7105	25.4413	35.1617	31.2976	28.338	1
Recon079	1	144.4	115.22	15.4518	23.6788	27.9564	30.3411	35.533	26.412	-	32.7257	32.1554	30.5099	31.4155	33.8384	31.3281	31.921	27.6332	29.9611	29.9222	29.9749	33.9403	32.2624	30.9938	31.1447	30.661	29.6425	31.491	28.977	39.861	33.4116	39.102	34.5608	38.5014	32.3592	26.0541	1
Recon079	3	0.4	1.02	12.6669	22.2159	23.4515	25.8215	31.8419	21.9238	27.0285	28.891	27.9957	26.8235	28.1888	30.5019	26.5874	28.8757	24.019	26.1729	26.5252	27.2757	31.181	-	26.8367	29.8227	30.5547	29.2955	31.9939	27.591	29.032	31.0712	35.9962	25.1297	31.7817	31.3323	37.2703	1
Recon079	6	16.7	12.76	21.5605	26.4974	22.3704	25.2696	30.9743	21.704	23.9276	28.1008	27.8326	25.5554	27.2008	36.7211	25.1849	28.4798	23.4532	26.372	26.0964	26.4022	30.0728	-	26.2168	26.9536	26.4609	31.3905	26.9746	25.0216	28.5051	27.6527	32.4752	32.0496	29.9877	27.5902	24.8442	1
Recon080	0	122.3	97.85	19.4167	28.083	31.7091	34.7488	-	30.6145	33.0343	35.6513	35.6716	35.9397	38.3372	38.1237	34.0398	37.9081	31.1391	35.1393	36.268	35.9628	39.2137	35.9513	-	37.3731	36.9366	38.4387	35.5942	38.8992	-	38.5627	-	36.0202	33.9866	37.5257	32.4309	4
Recon080	1	71.6	70.93	10.8464	19.498	22.6312	26.0139	31.2276	21.5656	23.4498	29.5186	27.6642	26.2203	27.9232	28.5961	25.4921	28.2783	29.0972	26.288	26.0443	26.9485	30.0158	28.6133	27.6578	28.203	33.6795	32.6763	27.6894	30.6042	34.0079	28.9123	39.4194	21.5362	33.9738	29.0143	30.446	0
Recon080	3	0.1	1.27	11.9012	20.8404	22.9541	25.6068	32.1244	22.1115	25.2209	29.0113	28.2753	26.4986	28.9041	29.5539	24.9762	29.0726	22.6925	27.0686	26.7812	27.6352	30.5416	30.3784	26.6752	34.1823	33.4455	35.2897	27.9897	34.0491	36.7214	29.6784	39.0306	22.198	32.5146	30.1067	22.4242	0
Recon080	6	0.4	1.14	11.7192	20.2916	22.5524	25.6432	31.3237	22.191	25.1302	29.2519	28.0367	26.4686	27.9744	27.8986	24.3525	34.7011	29.4505	28.599	26.3343	27.7897	30.6845	30.0312	25.9706	29.0956	28.9452	27.7721	34.8152	32.7569	35.1275	33.7404	34.8185	22.6639	35.4256	29.8718	23.2669	0
Recon081	0	135.3	224.39	22.0119	31.9763	33.5192	36.6329	-	32.3825	36.0735	38.0465	37.6683	36.9027	38.3893	37.036	36.0375	-	34.4472	34.7	37.9185	36.7828	-	-	36.3086	-	37.4108	39.6847	36.496	38.1504	-	39.0549	-	32.2728	36.6557	37.532	25.9797	7
Recon081	1	84.3	117.98	22.4333	29.9508	33.1223	37.5011	-	32.974	35.4053	-	37.8173	38.6442	39.1241	38.9926	35.9017	-	36.3703	36.8296	37.8475	-	-	-	37.1324	-	39.2362	-	36.0111	35.9952	-	38.2228	-	32.6929	38.0344	34.8045	31.3576	10
Recon081	3	0.4	1.75	11.6512	19.9877	23.4864	26.2465	33.1862	22.573	24.5721	28.9547	27.9638	27.6977	28.6124	29.6519	26.08	29.3774	23.7547	26.2957	26.6843	26.9851	31.2986	29.4465	27.2899	28.1214	28.0835	27.8788	28.0784	30.4965	30.7551	29.4087	39.2596	22.9708	31.1341	29.8332	38.1237	0
Recon081	6	0.5	2.96	11.762	19.7531	24.8314	26.5224	32.715	22.3092	-	28.9505	27.8695	28.1043	27.888	29.3978	26.0812	29.3868	30.7715	26.9454	26.4846	27.4061	31.5235	28.9783	27.1434	27.6682	28.3791	28.1831	28.3677	25.6028	33.6952	30.553	33.8478	34.803	29.8507	29.2988	23.2833	1
Recon082	0	158.6	169.8	16.9693	26.0926	28.8396	32.9149	-	28.0601	33.4569	34.9775	34.1858	33.7176	32.7544	34.4141	30.7317	34.1405	28.622	31.2318	32.4401	32.8535	37.0308	35.4501	34.2838	-	34.0565	31.8476	33.45	35.4965	38.0574	35.2855	37.5137	26.99	34.8974	36.379	29.2592	2
Recon082	1	-14.3	1.92	17.4195	26.0359	29.4551	33.2369	-	28.7036	29.6555	34.7543	34.4728	33.9503	34.5204	36.3492	30.7929	-	28.9781	31.8566	32.2733	33.1866	36.3052	36.4258	34.2257	34.6524	34.4026	33.0431	33.3745	32.2141	37.4741	35.5434	38.841	27.7106	35.5748	-	29.9518	3
Recon082	3	0.6	3.3	11.3313	20.6228	23.3128	26.5585	32.0682	21.7419	24.2398	28.9848	28.2614	27.0525	27.6061	30.3245	24.082	28.7072	22.5983	25.1495	24.8583	26.7343	29.9462	30.297	26.5522	28.3283	28.2968	26.6903	27.9773	33.2753	29.9683	29.0937	34.6462	22.4222	36.7808	30.49	24.516	0
Recon082	6	19.8	22.23	30.9963	27.3445	29.0844	33.5189	-	27.1115	30.8984	35.5386	35.3615	33.8828	32.4164	34.4771	31.8562	39.2282	27.0308	28.9092	30.5557	31.3894	38.2486	-	-	34.9237	33.9271	30.6091	32.9641	33.1625	36.1629	38.0828	-	34.2123	35.126	35.1568	38.1103	4
Recon083	0	36.6	42.29	22.2904	28.5123	30.8594	34.6646	-	29.7405	32.6914	37.1021	36.142	34.4511	35.0925	38.2842	32.4065	35.5624	30.9989	32.9159	34.0938	33.6843	36.8214	37.0065	35.5851	-	35.5788	-	35.5671	33.6145	-	-	-	29.8437	-	37.6099	31.2553	7
Recon083	1	-2.6	11.05	11.6928	20.962	23.3829	27.5749	32.4926	22.0076	23.7615	29.492	28.6767	26.8531	28.1299	30.3169	24.2853	28.5776	22.8692	25.5034	24.9121	26.688	30.1751	28.6209	28.6516	28.4738	28.9741	26.7288	27.96	26.5614	35.9814	29.3416	37.5797	22.4414	29.6843	35.3091	24.0757	0
Recon083	3	17.2	21.9	11.5703	21.5046	23.7066	28.1364	32.9971	22.3351	23.3827	29.4559	28.5279	26.7528	28.0778	30.7477	24.315	28.5437	23.1608	25.3642	24.9483	26.4	30.5222	-	26.6013	28.4822	27.8782	25.743	27.1021	26.895	34.5694	29.0251	35.9367	22.0918	34.0236	30.0007	23.7242	1
Recon083	6	102.9	134.44	14.0191	19.6873	23.9145	29.691	34.2807	22.339	23.7889	30.36	30.7296	28.2675	27.6346	29.6621	26.354	34.0504	22.9987	23.9505	25.8762	26.2807	31.8307	28.55	28.9982	29.1788	28.0751	24.4258	26.9797	27.2509	30.4098	29.6044	36.0519	32.7861	29.5808	28.7899	25.2958	0
Recon084	0	3.3	14.84	11.0906	21.2187	24.0014	26.2845	31.6601	22.2651	23.3631	29.5937	28.8446	26.6716	27.4816	29.6086	26.2423	28.455	24.7095	25.4228	25.4916	26.1411	29.7492	29.9392	27.7415	28.2776	27.4518	24.9764	27.226	26.4307	28.8202	28.8787	32.927	21.7322	29.214	29.5015	23.9205	0
Recon084	1	0.9	3.09	10.8237	23.3355	23.5543	27.4885	32.0284	23.1609	35.0116	29.9686	29.7146	27.1396	28.4814	30.8428	26.1383	29.5259	25.6065	26.1979	26.6258	26.9783	-	30.2997	27.5206	28.8507	33.5536	25.4264	27.5468	26.7725	27.7237	29.134	38.7003	22.026	29.9994	30.5501	23.0056	1
Recon084	6	32.7	28.65	25.7615	20.6644	23.103	28.5336	34.163	21.3491	24.3958	30.0634	28.6811	27.6892	26.2909	27.5113	26.643	32.4168	24.1649	23.6134	27.9635	25.699	33.2401	28.6643	-	28.4943	29.2682	25.3164	27.6422	27.78	31.2922	30.4415	33.402	34.2866	29.8944	29.8775	35.9939	1
Recon085	0	67.5	68.56	22.8103	31.6237	35.0376	-	-	34.1153	34.3332	37.916	39.8682	-	-	-	35.3219	-	39.28	-	-	-	-	-	-	-	38.7464	38.8164	37.7507	37.9525	-	39.0761	-	31.5662	37.4033	-	33.9624	16
Recon085	1	16.1	15.75	11.414	20.6488	22.7199	26.2273	32.3305	21.2636	23.5068	29.1756	28.4939	26.2029	27.4523	29.727	23.8224	27.8326	22.6534	24.6462	25.5241	25.9906	29.2572	28.6935	26.4748	27.5421	27.7327	25.6511	27.5142	31.8005	29.5669	28.5269	34.1381	22.103	28.1837	28.57	23.6371	0
Recon085	3	1.2	2.23	10.9717	20.5236	23.0741	26.2342	32.2433	21.5865	23.4592	28.786	28.3192	26.6991	27.8244	29.8701	23.4548	28.494	22.7042	24.5865	25.7107	25.997	29.3443	28.6417	26.4144	27.5101	27.4873	25.88	27.1217	26.0766	29.3789	30.4931	33.5312	21.4391	28.6135	28.3257	25.4476	0
Recon085	6	128.8	165.98	11.5821	21.2346	23.6253	27.4777	32.8	22.9627	23.8782	29.4558	29.9205	26.9852	28.3377	30.9789	24.1247	29.7695	24.012	25.9171	27.2127	27.2337	30.4018	29.9482	27.14	27.9345	28.384	25.7115	36.8464	27.523	29.6319	29.4342	38.7479	21.997	34.6103	31.4518	24.0291	0
Recon086	0	75.3	64.63	25.3083	33.315	35.8737	-	-	36.5886	-	-	39.2124	-	-	-	-	-	-	-	-	-	-	30.2836	31.3164	-	-	-	-	-	-	-	-	36.4967	-	-	34.8563	24
Recon086	1	1.2	0.35	11.727	21.7008	23.1602	26.9051	32.0451	21.9759	23.3495	29.6052	28.5657	26.4244	27.6701	29.2725	25.1641	28.7444	24.0372	25.19	24.902	26.8022	29.7625	-	27.8633	28.9253	37.181	26.636	28.1601	27.833	36.5701	29.8841	-	22.9029	30.3702	31.803	24.248	2
Recon086	6	166.9	202.89	11.875	25.5255	23.5088	26.1794	32.209	22.4982	24.5027	29.9894	29.287	26.6863	28.177	30.9694	27.2012	29.3685	24.5239	25.663	25.6112	27.7029	30.6142	32.3531	27.5452	29.0714	29.6977	27.1088	29.3157	28.0527	30.2366	30.4656	34.2522	23.2555	31.3068	30.6281	24.6304	0
Recon087	0	53.6	47.04	17.6352	31.2868	32.6749	37.1783	-	32.928	23.0213	37.0621	-	-	-	-	37.0967	-	-	36.8475	35.7599	36.935	38.7105	-	-	39.3567	37.78	36.2254	38.663	36.1179	-	-	-	24.8336	38.7916	-	34.7868	13
Recon087	1	24.5	26.44	11.3876	21.8787	24.9932	27.9916	33.7428	22.6173	25.7491	30.8161	29.8153	29.7986	29.1972	32.2945	24.6431	29.5481	23.5084	26.7109	28.8615	28.5448	32.7994	31.0399	27.9901	28.8252	30.5098	28.9947	29.5189	29.097	36.876	29.7608	36.4985	23.2553	29.9165	31.2845	24.2051	0
Recon087	3	1.1	0.33	11.3947	20.9628	24.1633	28.0336	33.7651	22.8915	25.136	30.0018	29.8653	28.0566	28.6272	30.9126	25.3805	37.0219	23.6551	26.5517	26.996	27.3416	30.875	29.6366	28.5873	28.4688	28.8412	27.1407	28.8253	27.0491	30.4431	29.6879	34.6922	36.2784	29.4516	30.7485	25.469	0
Recon087	6	89	108.7	27.3699	32.4922	23.1671	26.9805	32.6878	21.9719	27.4106	29.2621	29.4561	27.0182	28.0199	30.3202	24.5079	-	30.2506	25.8631	29.7739	26.7395	29.8713	-	28.1109	30.1583	30.8743	29.1914	30.5721	28.3694	32.6823	31.3885	35.8279	35.2279	30.7055	31.6743	36.6158	2
Recon088	0	6.7	3.8	19.5038	27.9241	31.8587	35.3523	-	30.4738	32.5573	36.3706	37.4185	37.5347	35.2652	36.1017	33.313	37.5304	31.1589	33.9425	33.7036	35.3377	-	36.2434	36.6181	35.6169	36.4322	36.1355	36.3978	34.0322	-	38.8965	-	30.283	38.3982	-	31.9983	5
Recon088	1	65.3	66.84	11.7851	21.5276	22.6474	26.8936	33.1361	21.6931	24.1963	28.849	27.7082	27.5407	27.6463	29.0634	23.482	29.2678	23.337	24.9735	24.9052	25.9912	30.2441	30.3373	26.6567	28.4247	29.2912	27.6046	28.1935	32.0914	30.4366	29.7865	33.8797	22.2572	29.5158	32.1303	24.0404	0
Recon088	3	27.8	24.43	12.0186	21.6281	23.3996	27.8039	33.286	22.4607	23.0623	29.2723	28.4648	28.3361	27.9506	29.8951	25.2775	29.1266	23.2274	25.7997	25.2944	26.5673	31.1238	29.253	27.9753	27.8649	28.5073	26.6389	28.0188	26.0391	30.2841	28.9082	32.1832	22.9167	29.1885	31.8806	23.8961	0
Recon088	6	0.3	1.67	11.4957	20.7097	23.0108	26.6926	32.6447	21.8598	23.3521	28.6188	28.1685	27.1827	27.8914	30.2279	23.4806	29.2994	24.2577	25.8014	25.6049	26.6183	30.2921	-	26.0066	28.2004	28.7502	26.5844	27.7356	32.6681	35.2236	29.6267	32.9005	22.2563	34.5251	31.3188	23.7434	1
Recon089	0	2	1.68	11.7153	21.8498	22.9775	26.5003	31.1593	21.8458	23.9292	29.0011	28.1073	25.8553	27.2009	29.6315	24.6965	28.2355	21.7998	24.5752	24.0494	26.2486	29.5348	28.5708	27.1721	27.506	34.8143	25.1209	27.5566	25.3844	28.8955	28.6745	38.278	22.2715	28.2413	29.3363	24.0015	0
Recon089	1	31.3	31.38	20.4079	35.0547	32.3045	-	-	31.5061	30.8416	38.2097	37.64	-	37.712	37.8694	36.6911	-	31.6383	33.3398	33.2713	35.5739	37.4021	36.3272	36.6011	36.3903	36.6603	38.5846	-	34.6629	37.4695	37.6247	-	30.1177	36.9397	37.8551	32.3231	6
Recon089	3	147.5	218.98	26.4394	32.9973	34.6531	-	-	34.8504	23.7794	37.762	-	-	39.4786	-	38.7873	-	35.3942	37.2129	38.0791	-	-	-	-	38.2611	37.0363	39.3187	39.3561	37.3753	-	38.581	-	26.9223	-	-	36.1438	14
Recon089	6	97.3	129.37	13.0363	20.906	23.2719	26.4919	31.9219	22.1739	24.355	29.0678	28.6818	25.9141	26.6896	29.7008	24.8259	29.2184	22.1083	24.7551	25.1933	26.2834	29.2866	28.8169	27.5685	28.3568	35.6124	25.5745	28.6499	32.9835	35.5765	28.8888	37.1817	22.4406	38.624	29.3455	23.8303	0
Recon090	0	76.4	101.73	11.3152	21.3205	23.9659	27.4162	34.1404	23.1311	24.7364	30.8262	29.2292	29.848	29.2041	30.5096	24.7151	30.1279	23.3875	26.4347	26.6825	27.644	31.894	30.7917	28.4374	28.9286	29.8722	29.0083	28.7888	34.0766	31.9858	29.1445	39.0351	22.5643	35.9525	36.8324	23.9518	0
Recon091	0	49.8	47.6	10.8214	20.6915	23.9708	26.9855	30.7077	23.4923	23.8952	28.5252	29.75	25.7961	27.3436	31.7266	24.9592	28.1835	32.2224	26.7988	27.0058	27.1249	29.3102	29.983	27.4049	29.2374	27.4406	30.6119	27.5278	33.9262	35.8319	30.0844	-	22.1973	30.1415	28.8574	23.7337	1
Recon092	0	36.1	31.97	11.2733	21.119	22.9095	26.4615	31.1487	21.6596	24.4922	28.4046	29.1162	26.1454	27.4037	30.5998	23.5517	27.8075	21.869	24.9713	24.9024	26.1808	29.5901	30.9542	27.7273	28.1372	30.3338	33.7837	28.4498	26.6351	30.526	32.0665	33.6108	35.3464	29.991	29.1409	34.0935	0
Recon093	0	5.9	3.4	12.2989	21.7771	23.8764	27.5616	31.2724	22.1279	26.1903	29.483	30.225	27.1333	27.9444	31.4319	25.0622	29.4817	25.3468	27.3213	28.1002	27.8431	30.8982	33.4902	27.9921	29.8672	30.0014	26.9291	29.9593	32.1919	35.064	34.2677	35.2164	24.1846	32.2951	31.3749	24.4574	0
Recon094	0	67.5	84.42	11.7421	20.8355	23.8374	26.9338	32.1987	22.3932	24.0769	29.2312	30.3264	26.603	27.93	30.6793	24.9646	29.6224	23.0011	25.8171	24.4738	27.4862	29.7112	29.5045	28.2511	28.1338	29.263	32.4962	27.8918	25.4927	29.8677	29.6198	33.1129	33.569	29.2878	29.4405	24.0066	0
Recon095	0	119.2	167.66	27.8927	27.8855	32.4866	38.8725	-	30.9625	31.1494	35.3653	36.7932	37.0822	-	37.8311	34.685	-	31.8608	33.0264	34.9556	35.6469	-	-	28.4756	36.6296	35.6812	33.8604	36.8233	37.952	38.0484	38.213	38.9959	35.9705	-	38.3412	35.3211	6
Recon096	0	25.3	31.2	13.2997	21.9502	23.7217	27.6722	33.896	23.5442	25.7721	30.5436	29.9761	27.8112	28.9618	30.365	23.6839	29.8725	24.1064	26.6331	26.7658	27.554	31.5609	-	28.824	31.2088	30.6886	28.3682	29.4051	32.5358	31.1724	31.442	-	10.9497	32.393	32.2053	25.5891	2
Recon097	0	-11.5	1.18	11.3135	21.3022	23.6551	27.2436	33.902	22.6609	26.0855	30.6294	29.023	29.6881	28.2014	29.3147	26.1167	29.1242	23.5196	25.5027	-	27.4051	31.9599	29.5806	27.4114	29.7589	33.6043	29.4032	28.6723	27.5113	31.6392	30.3046	-	22.2429	33.5993	31.9177	24.4034	2
Recon098	0	19.3	33.01	11.3322	20.1982	22.767	26.883	32.9483	21.9277	27.0724	30.2749	27.9248	27.4998	27.6541	28.8707	26.1968	27.6128	21.8831	24.0824	24.6961	25.9483	29.8775	28.5542	27.9079	27.6109	27.7245	26.4764	27.2161	28.0075	28.7488	29.3637	33.5348	30.5936	28.1882	32.6763	32.2994	0
Recon100	0	-5.1	13	25.9379	33.9773	35.566	-	-	35.4228	-	-	-	-	-	39.6981	-	-	-	38.271	-	-	-	-	-	-	-	37.0828	-	-	-	-	-	-	-	-	-	26
Recon101	0	102.7	100.29	30.6573	20.9442	23.8666	27.4298	33.368	22.7861	25.5216	30.0715	30.0143	26.9624	26.9155	30.4797	25.873	29.8184	23.9865	25.426	26.5976	26.22	29.8739	30.3717	28.9517	28.5634	36.4707	26.817	28.793	26.9402	30.4825	30.299	-	38.158	34.0349	31.2189	26.6954	1
Recon102	0	47.4	48.32	17.4	18.9249	23.36	29.1629	33.7231	22.627	23.6491	30.0235	30.4747	27.0683	27.0335	29.7317	26.253	32.3755	22.8777	24.5007	26.2132	25.6463	30.1029	28.896	27.1711	29.174	28.1697	25.1366	27.7751	28.1025	30.3489	29.6425	33.8486	34.9389	29.9357	28.7742	26.1629	0
Recon103	0	3.8	3.5	10.2213	19.6313	22.3711	26.4284	32.9736	21.6237	23.5238	29.5598	28.7867	28.0791	28.2365	28.9123	22.544	29.8995	23.5234	25.6875	25.1556	27.18	30.3615	29.2157	24.4496	28.8228	29.2584	28.2795	27.2364	26.0725	35.8078	31.1237	35.1813	32.5873	29.8173	30.8802	33.138	0
Recon104	0			11.8823	19.868	22.3897	26.4462	33.5427	21.704	22.1237	30.8707	28.2049	28.4114	29.4599	28.78	23.3259	29.6208	22.6285	24.8354	25.363	27.9704	30.3477	27.9762	24.1636	28.2127	28.3956	27.793	27.0719	35.0583	37.3362	34.4299	35.0905	21.3198	29.3489	32.0149	22.7268	0
Recon105	0			13.0953	22.9592	25.1169	28.7948	33.2059	24.0617	26.7599	31.471	31.0212	28.5545	29.4169	31.5782	27.4039	35.385	25.9188	27.6842	26.4421	28.9725	31.4838	30.4557	25.9947	29.3932	30.9813	27.8397	29.377	26.9879	35.4296	30.8386	34.9668	24.8555	35.5898	30.5744	25.503	0
																																				SUM	1277

## Sheet: ARHGEF18
	Nanodrop	Agilent						Raw Ct value		Delta Ct						Delta Ct (normalized to 18S)				Delta Ct (normalized to ACTB)				Delta Ct (normalized to GAPDH)					CD4 counts					Log2(CD4 count)						Normalized to Log2(CD4 count)
Sample Number:	RNA Conc. (ng/µl)	RNA Conc. (ng/µl)	RIN value:	Sample Name	18S Ct	ACTB Ct	GAPDH Ct	ARHGEF18 Ct		Sample Name	ΔCt 18S	ΔCt ACTB	ΔCt GAPDH		Sample Name	ΔCt 18S D0	ΔCt 18S 1M	ΔCt 18S 3M	ΔCt 18S 6M	ΔCt ACTB D0	ΔCt ACTB 1M	ΔCt ACTB 3M	ΔCt ACTB 6M	ΔCt GAPDH D0	ΔCt GAPDH 1M	ΔCt GAPDH 3M	ΔCt GAPDH 6M		CD4 D0	CD4 1M	CD4 3M	CD4 6M		Log2CD4 D0	Log2CD4 1M	Log2CD4 3M	Log2CD4 6M			ΔCt 18S D0	ΔCt 18S 1M	ΔCt 18S 3M	ΔCt 18S 6M	ΔCt ACTB D0	ΔCt ACTB 1M	ΔCt ACTB 3M	ΔCt ACTB 6M	ΔCt GAPDH D0	ΔCt GAPDH 1M
Recon001/0	-0.5	5.3	N/A	Recon001/0	24	31.77	34.12	35.4064		Recon001/0	11.4064	3.6364	1.2864		Recon001	11.4064	15.17	15.2247	14.5046	3.6364	7.73002	7.45474	5.95464	1.2864	4.77002	5.15474	3.53464		65	92	110	148		6.02237	6.52356	6.78136	7.20945			1.89401	#VALUE!	2.24509	1.69938	0.603815	1.18494	1.0993	0.825949	0.213603	0.731199
Recon001/1	1.3	3.66	N/A	Recon001/1	21.59	29.03	31.99	36.76		Recon001/1	15.17	7.73002	4.77002		Recon003	11.9079	#VALUE!	12.8649	15.1695	2.93791	#VALUE!	5.33486	6.66953	2.86791	#VALUE!	2.23486	5.22953		569	839	326	371		9.15228	9.71253	8.34873	8.53528			1.30109	1.4285	1.54094	1.69689	0.321003	#VALUE!	0.639002	0.781407	0.313355	#VALUE!
Recon001/3	2.3	1.88	N/A	Recon001/3	20.07	27.84	30.14	35.2947		Recon001/3	15.2247	7.45474	5.15474		Recon004	14.2338	12.3426	14.2267	13.3232	7.38376	4.44256	5.30672	4.73319	3.65376	1.62256	3.74672	4.61319		200	399	512	491		7.64386	8.64024	9	8.93958			1.86212	1.69668	1.58075	1.50199	0.965973	0.514171	0.589636	0.529465	0.478	0.187791
Recon001/6	1.3	1.5	N/A	Recon001/6	18.08	26.63	29.05	32.5846		Recon001/6	14.5046	5.95464	3.53464		Recon005	14.1678	14.8143	13.4496	14.4257	5.24781	5.61425	2.91962	5.92571	4.01781	4.26425	3.16962	5.16571		181	425	391	468		7.49985	8.73132	8.61102	8.87036			1.88908	1.91222	1.56191	1.61422	0.699722	0.643002	0.339056	0.668035	0.535719	0.488386
Recon003/0	4.9	1.34	N/A	Recon003/0	26.14	35.11	35.18	38.0479		Recon003/0	11.9079	2.93791	2.86791		Recon006	14.8473	15.2324	14.7071	12.7347	6.9873	5.74235	5.55708	5.0747	3.8273	4.18235	3.17708	3.9747		294	250	429	490		8.19967	7.96578	8.74483	8.93664			1.81072	#VALUE!	1.6818	#VALUE!	0.852143	0.720877	0.63547	0.567854	0.466762	0.52504
Recon003/1	-0.1	1.22	N/A	Recon003/1	25.12	34.06	34.37	-		Recon003/1	#VALUE!	#VALUE!	#VALUE!		Recon007	13.444	-	15.0351	-	4.48402	-	5.85507	-	1.35402	-	4.06507	-		273	468	328	-		8.09276	8.87036	8.35755	#VALUE!			1.66124	2.10116	1.79898	#VALUE!	0.554079	#VALUE!	0.700572	#VALUE!	0.167313	#VALUE!
Recon003/3	0.1	0.75	N/A	Recon003/3	22.18	29.71	32.81	35.0449		Recon003/3	12.8649	5.33486	2.23486		Recon008	13.161	14.1364	-	-	5.06099	5.58643	-	-	2.48099	3.74643	-	-		52	106	155	210		5.70044	6.72792	7.27612	7.71425			2.30877	1.71428	#VALUE!	#VALUE!	0.887825	0.830336	#VALUE!	#VALUE!	0.435228	0.556849
Recon003/6	0.8	1.03	N/A	Recon003/6	22.77	31.27	32.71	37.9395		Recon003/6	15.1695	6.66953	5.22953		Recon009	14.5852	14.2661	14.4616	14.9237	6.13525	5.71614	5.54159	-0.186266	3.70525	4.04614	4.27159	4.31373		192	320	245	275		7.58496	8.32193	7.93664	8.10329			1.92292	1.96801	1.82213	1.81679	0.80887	0.686877	0.698229	-0.0229865	0.488499	0.486202
Recon004/0	0.4	3.26	N/A	Recon004/0	20.8	27.65	31.38	35.0338		Recon004/0	14.2338	7.38376	3.65376		Recon010	13.6046	14.4273	13.9531	14.3854	5.15462	5.42729	2.82309	6.01539	4.01462	3.83729	3.07309	4.13539		71	161	182	297		6.14975	7.33092	7.50779	8.21432			2.21222	1.72668	1.85848	1.79817	0.838184	0.740329	0.376021	0.732306	0.65281	0.52344
Recon004/1	0.3	1.54	N/A	Recon004/1	22.14	30.04	32.86	34.4826		Recon004/1	12.3426	4.44256	1.62256		Recon011	13.6468	14.3142	15.4218	-	4.56677	6.23418	6.97184	-	3.56677	3.51418	5.24184	-		197	313	322	256		7.62205	8.29002	8.33092	8			1.79043	#VALUE!	1.85116	#VALUE!	0.599152	0.75201	0.836863	#VALUE!	0.467954	0.423905
Recon004/3	7.6	7.25	N/A	Recon004/3	13.23	22.15	23.71	27.4567		Recon004/3	14.2267	5.30672	3.74672		Recon012	14.735	#VALUE!	#VALUE!	#VALUE!	6.00496	#VALUE!	#VALUE!	#VALUE!	3.92496	#VALUE!	#VALUE!	#VALUE!		213	267	113	173		7.73471	8.0607	6.82018	7.43463			1.90504	2.04642	#VALUE!	#VALUE!	0.776365	#VALUE!	#VALUE!	#VALUE!	0.507447	#VALUE!
Recon004/6	0.5	0.51	N/A	Recon004/6	23.21	31.8	31.92	36.5332		Recon004/6	13.3232	4.73319	4.61319		Recon013	13.8912	14.7932	14.2958	14.1718	4.85121	5.92318	5.97582	5.00185	4.20121	3.85318	4.00582	3.12185		100	150	145	152		6.64386	7.22882	7.17991	7.24793			2.09084	1.59	1.99109	1.6769	0.730179	0.819384	0.832297	0.690107	0.632345	0.53303
Recon005/0	5.7	8.96	N/A	Recon005/0	13.29	22.21	23.44	27.4578		Recon005/0	14.1678	5.24781	4.01781		Recon014	13.5321	13.5587	13.38	15.6321	4.0921	4.44866	2.57004	5.34209	2.7521	2.90866	1.46004	3.64209		239	369	302	350		7.90087	8.52748	8.2384	8.45121			1.71274	1.63318	1.62411	1.65506	0.51793	0.521686	0.311958	0.63211	0.348329	0.341093
Recon005/1	0.5	5.11	N/A	Recon005/1	14.85	24.05	25.4	29.6643		Recon005/1	14.8143	5.61425	4.26425		Recon015	14.4053	13.5541	14.2075	14.542	5.32534	4.24411	5.47752	5.84204	3.23534	3.13411	5.10752	4.92204		214	315	555	697		7.74147	8.29921	9.11634	9.44501			1.8608	1.70086	1.55847	1.69764	0.687898	0.511387	0.600846	0.618532	0.417924	0.37764
Recon005/3	-1	2.38	N/A	Recon005/3	24.7	35.23	34.98	38.1496		Recon005/3	13.4496	2.91962	3.16962		Recon016	12.7053	14.1158	13.925	13.8758	3.45532	8.97583	5.07499	5.45575	1.65532	6.48583	3.38499	3.58575		131	315	300	379		7.03342	8.29921	8.22882	8.56605			1.80642	1.75962	1.69222	1.58981	0.491272	1.08153	0.616734	0.636904	0.235351	0.781499
Recon005/6	2.3	5.67	N/A	Recon005/6	19.72	28.22	28.98	34.1457		Recon005/6	14.4257	5.92571	5.16571		Recon018	13.9047	13.805	12.8509	-	6.26465	6.18505	4.78092	-	2.15465	3.51505	3.61092	-		218	230	301	424		7.76818	7.84549	8.23362	8.72792			1.78995	1.73	1.56079	#VALUE!	0.80645	0.788357	0.580658	#VALUE!	0.277369	0.448034
Recon006/0	22.5	4.21	N/A	Recon006/0	14.93	22.79	25.95	29.7773		Recon006/0	14.8473	6.9873	3.8273		Recon020	#VALUE!	13.7506	#VALUE!	13.871	#VALUE!	5.27064	#VALUE!	6.44105	#VALUE!	3.66064	#VALUE!	3.14105		196	247	205	275		7.61471	7.94837	7.67948	8.10329			#VALUE!	1.65185	#VALUE!	#VALUE!	#VALUE!	0.66311	#VALUE!	0.794868	#VALUE!	0.460553
Recon006/1	83.9	18.95	7.7	Recon006/1	13.78	23.27	24.83	29.0124		Recon006/1	15.2324	5.74235	4.18235		Recon021	12.8572	14.2783	13.0716	-	7.91719	5.73835	6.36156	-	5.08719	3.38835	3.76156	-		368	400	404	-		8.52356	8.64386	8.65821	#VALUE!			1.50843	2.02388	1.50973	#VALUE!	0.928859	0.663864	0.734743	#VALUE!	0.596838	0.391995
Recon006/3	2	2.51	N/A	Recon006/3	15.45	24.6	26.98	30.1571		Recon006/3	14.7071	5.55708	3.17708		Recon022	12.7376	14.8369	#VALUE!	13.4393	7.32763	5.6269	#VALUE!	5.22929	3.88763	3.5669	#VALUE!	3.38929		179	161	250	343		7.48382	7.33092	7.96578	8.42206			1.70202	1.99905	#VALUE!	1.77008	0.979131	0.767557	#VALUE!	0.620903	0.519472	0.486555
Recon006/6	8	84.46	8.5	Recon006/6	12	19.66	20.76	24.7347		Recon006/6	12.7347	5.0747	3.9747		Recon024	14.3741	14.6188	#VALUE!	14.8984	7.4441	7.03883	#VALUE!	7.61844	3.5241	4.33883	#VALUE!	4.17844		134	159	195	193		7.06609	7.31288	7.60733	7.59246			2.03424	1.5898	#VALUE!	#VALUE!	1.0535	0.962524	#VALUE!	1.00342	0.498734	0.593313
Recon007/0	-0.5	1.33	N/A	Recon007/0	22.47	31.43	34.56	35.914		Recon007/0	13.444	4.48402	1.35402		Recon025	10.0553	12.5318	16.1261	16.1893	5.3453	6.61179	7.33613	6.53933	0.965298	3.68179	2.91613	2.97933		204	236	208	-		7.67243	7.88264	7.70044	#VALUE!			1.31058	2.08286	2.09418	2.01942	0.696689	0.838778	0.95269	#VALUE!	0.125814	0.467075
Recon007/3	4.3	2.32	N/A	Recon007/3	21.54	30.72	32.51	36.5751		Recon007/3	15.0351	5.85507	4.06507		Recon026	15.13	15.5878	15.7308	14.5652	7.98997	5.65776	6.86077	8.67524	3.69997	3.39776	3.58077	4.39524		118	179	184	259		6.88264	7.48382	7.52356	8.01681			2.19828	1.10806	2.09087	1.86405	1.16089	0.756	0.911904	1.08213	0.537579	0.454015
Recon008/0	0.7	0.68	N/A	Recon008/0	21.24	29.34	31.92	34.401		Recon008/0	13.161	5.06099	2.48099		Recon027	#VALUE!	9.32276	14.3608	11.0185	#VALUE!	6.41276	5.74084	7.38847	#VALUE!	3.47276	2.26084	5.01847		221	341	320	225		7.7879	8.41363	8.32193	7.81378			#VALUE!	2.01329	1.72566	1.30062	#VALUE!	0.762188	0.689844	0.945569	#VALUE!	0.412754
Recon008/1	-0.8	0.73	N/A	Recon008/1	18.77	27.32	29.16	32.9064		Recon008/1	14.1364	5.58643	3.74643		Recon028	14.3113	16.3458	15.8167	15.3112	4.76125	5.67578	5.96671	4.97122	1.01125	2.89578	2.87671	2.60122		201	278	297	355		7.65105	8.11894	8.21432	8.47168			1.87049	1.86455	1.9255	1.8673	0.6223	0.699079	0.726379	0.586805	0.132172	0.356669
Recon009/0	0.2	0.53	N/A	Recon009/0	20.55	29	31.43	35.1352		Recon009/0	14.5852	6.13525	3.70525		Recon029	15.1196	15.1862	#VALUE!	15.5083	6.78962	6.38615	#VALUE!	6.77833	2.71962	3.14615	#VALUE!	3.18833		169	283	312	294		7.40088	8.14466	8.2854	8.19967			2.04295	1.83255	#VALUE!	#VALUE!	0.917407	0.784091	#VALUE!	0.826659	0.367473	0.386284
Recon009/1	0.1	4.12	N/A	Recon009/1	17.06	25.61	27.28	31.3261		Recon009/1	14.2661	5.71614	4.04614		Recon030	14.6129	15.4338	15.0369	-	5.63291	6.12385	6.10691	-	3.69291	3.71385	2.61691	-		222	343	264	-		7.79442	8.42206	8.04439	#VALUE!			1.87479	1.29962	1.86924	#VALUE!	0.722685	0.72712	0.759151	#VALUE!	0.473789	0.440966
Recon009/3	4.8	8.26	N/A	Recon009/3	13.79	22.71	23.98	28.2516		Recon009/3	14.4616	5.54159	4.27159		Recon031	14.9829	10.0434	-	-	5.05293	5.34338	-	-	3.40293	3.46338	-	-		92	212	292	-		6.52356	7.72792	8.18982	#VALUE!			2.29674	1.59221	#VALUE!	#VALUE!	0.774567	0.691438	#VALUE!	#VALUE!	0.521637	0.448164
Recon009/6	18.3	11.54	8.1	Recon009/6	12.7	27.81	23.31	27.6237		Recon009/6	14.9237	-0.186266	4.31373		Recon032	#VALUE!	12.0528	14.7068	12.2261	#VALUE!	7.40282	6.24678	6.09605	#VALUE!	4.18282	2.63678	4.04605		142	190	177	254		7.14975	7.56986	7.46761	7.98868			#VALUE!	1.88494	1.96941	1.46914	#VALUE!	0.977934	0.836517	0.763086	#VALUE!	0.552563
Recon010/0	0.3	1.25	N/A	Recon010/0	20.98	29.43	30.57	34.5846		Recon010/0	13.6046	5.15462	4.01462		Recon034	14.5906	15.4926	#VALUE!	15.2121	5.26064	6.5026	#VALUE!	6.19207	2.06064	3.1426	#VALUE!	3.39207		176	298	334	320		7.45943	8.21917	8.3837	8.32193			1.956	1.55538	#VALUE!	1.71197	0.705234	0.791151	#VALUE!	0.744067	0.276247	0.38235
Recon010/1	-0.3	2.64	N/A	Recon010/1	18.13	27.13	28.72	32.5573		Recon010/1	14.4273	5.42729	3.83729		Recon035	16.3918	13.0731	#VALUE!	14.0419	6.24183	4.19315	#VALUE!	4.08185	2.98183	1.57315	#VALUE!	2.03185		255	339	394	473		7.99435	8.40514	8.62205	8.8857			2.05043	2.44899	#VALUE!	1.95571	0.78078	0.498879	#VALUE!	0.459373	0.372992	0.187165
Recon010/3	3.2	3.86	N/A	Recon010/3	15.87	27	26.75	29.8231		Recon010/3	13.9531	2.82309	3.07309		Recon036	10.5935	14.6383	17.4267	7.40715	5.75351	5.89827	8.9167	3.66715	3.27351	2.66827	4.2667	1.98715		36	63	162	145		5.16993	5.97728	7.33985	7.17991			2.04906	1.6134	2.37426	0.847358	1.11288	0.986782	1.21483	0.510752	0.633184	0.446402
Recon010/6	0.3	1.67	N/A	Recon010/6	18.91	27.28	29.16	33.2954		Recon010/6	14.3854	6.01539	4.13539		Recon037	14.5948	13.8143	14.5145	14.4699	5.66477	5.57429	6.04455	4.83993	2.61477	2.00429	4.32455	3.10993		241	378	433	428		7.91289	8.56224	8.75822	8.74147			1.84443	#VALUE!	1.65725	#VALUE!	0.715892	0.651031	0.690157	0.553674	0.330445	0.234084
Recon011/0	79	83.45	6.5	Recon011/0	13.74	22.82	23.82	27.3868		Recon011/0	13.6468	4.56677	3.56677		Recon038	#VALUE!	#VALUE!	12.9459	-	#VALUE!	#VALUE!	6.84585	-	#VALUE!	#VALUE!	3.01585	-		71	90	96	-		6.14975	6.49185	6.58496	#VALUE!			#VALUE!	1.71239	1.96597	#VALUE!	#VALUE!	#VALUE!	1.03962	#VALUE!	#VALUE!	#VALUE!
Recon011/1	0.2	1.48	N/A	Recon011/1	21.26	29.34	32.06	35.5742		Recon011/1	14.3142	6.23418	3.51418		Recon039	#VALUE!	14.7892	15.5634	15.6193	#VALUE!	4.69923	6.77344	7.30928	#VALUE!	2.40923	3.44344	3.92928		275	398	417	540		8.10329	8.63662	8.7039	9.07682			#VALUE!	2.03805	1.7881	1.81621	#VALUE!	0.544105	0.778207	0.805269	#VALUE!	0.278955
Recon011/3	-0.7	6.2	N/A	Recon011/3	22.9	31.35	33.08	38.3218		Recon011/3	15.4218	6.97184	5.24184		Recon040	15.314	15.9638	-	7.74914	5.85399	6.57384	-	8.76914	3.42399	3.55384	-	4.22914		291	228	299	388		8.18488	7.83289	8.224	8.59991			1.87101	2.45417	#VALUE!	1.04949	0.715221	0.839261	#VALUE!	1.01968	0.418332	0.453707
Recon012/0	0.2	2.41	N/A	Recon012/0	17.92	26.65	28.73	32.655		Recon012/0	14.735	6.00496	3.92496		Recon041	14.4542	15.142	15.9957	15.5621	4.58419	6.78203	5.47571	3.81215	3.47419	4.00203	3.21571	3.10215		35	72	106	167		5.12928	6.16993	6.72792	7.3837			2.81797	1.51997	2.37751	1.82578	0.893729	1.09921	0.813878	0.516292	0.677325	0.648635
Recon012/1	0.3	3.68	N/A	Recon012/1	25.15	34.14	35.57	-		Recon012/1	#VALUE!	#VALUE!	#VALUE!		Recon042	15.5959	11.7973	14.4022	15.7941	7.06594	6.64732	5.44218	6.68406	3.75594	4.27732	1.55218	4.04406		115	217	305	368		6.84549	7.76155	8.25267	8.52356			2.27828	#VALUE!	1.74515	1.94409	1.0322	0.856442	0.659445	0.784186	0.548674	0.551091
Recon012/3	-0.6	0.57	N/A	Recon012/3	26.34	36.75	35.19	-		Recon012/3	#VALUE!	#VALUE!	#VALUE!		Recon043	15.4494	-	15.0074	14.9348	4.94938	-	5.5574	4.48481	3.74938	-	4.4774	2.99481		212	284	246	279		7.72792	8.14975	7.94251	8.12412			1.99916	1.79864	1.8895	1.99135	0.640454	#VALUE!	0.699703	0.552036	0.485173	#VALUE!
Recon012/6	-0.3	0.83	N/A	Recon012/6	25.44	36.04	35.33	-		Recon012/6	#VALUE!	#VALUE!	#VALUE!		Recon044	15.0152	11.8439	15.9428	15.1044	3.64523	#VALUE!	6.84284	6.15438	1.79523	0.823946	3.88284	2.83438		35	96	168	181		5.12928	6.58496	7.39232	7.49985			2.92735	#VALUE!	2.15668	#VALUE!	0.71067	#VALUE!	0.92567	0.820601	0.349995	0.125125
Recon013/0	3.5	6.06	N/A	Recon013/0	15.27	24.31	24.96	29.1612		Recon013/0	13.8912	4.85121	4.20121		Recon045	#VALUE!	#VALUE!	-	-	#VALUE!	#VALUE!	-	-	#VALUE!	#VALUE!	-	-		99	305	-	-		6.62936	8.25267	#VALUE!	#VALUE!			#VALUE!	1.80176	#VALUE!	#VALUE!	#VALUE!	#VALUE!	#VALUE!	#VALUE!	#VALUE!	#VALUE!
Recon013/1	39.7	52.83	8.3	Recon013/1	13.47	22.34	24.41	28.2632		Recon013/1	14.7932	5.92318	3.85318		Recon046	15.4857	15.2047	15.119	14.6343	-1.1043	6.42466	5.55904	6.3143	3.0357	3.58466	3.02904	2.8443		209	347		282		7.70736	8.43879	#NUM!	8.13955			2.00921	0.638365	#NUM!	1.61322	-0.143279	0.761324	#NUM!	0.775755	0.39387	0.424783
Recon013/3	107.2	163.95	8.1	Recon013/3	12.76	21.08	23.05	27.0558		Recon013/3	14.2958	5.97582	4.00582		Recon047	5.30249	5.4511	13.4937	15.0568	7.97249	#VALUE!	7.50372	4.73681	3.58249	5.1211	4.17372	2.78681		383	372	511	538		8.5812	8.53916	8.99718	9.07146			0.61792	1.86194	1.49977	1.84409	0.929065	#VALUE!	0.834008	0.522167	0.417482	0.59972
Recon013/6	0.3	1.2	N/A	Recon013/6	18.46	27.63	29.51	32.6318		Recon013/6	14.1718	5.00185	3.12185		Recon048	14.9315	15.2581	15.7853	15.735	6.0815	6.56813	2.88528	7.27504	2.4415	3.67813	3.88528	3.35504		105	293	288	287		6.71425	8.19476	8.16993	8.16491			2.22385	2.21876	1.93212	1.93316	0.905761	0.801504	0.353159	0.891013	0.36363	0.448839
Recon014/0	0.9	5.45	N/A	Recon014/0	17.79	27.23	28.57	31.3221		Recon014/0	13.5321	4.0921	2.7521		Recon049	16.107	17.9442	15.6278	13.3015	5.93696	8.42417	5.97775	6.27146	2.69696	4.26417	3.03775	2.77146		254	272	221	282		7.98868	8.08746	7.7879	8.13955			2.01622	2.1326	2.00667	#VALUE!	0.743171	1.04163	0.767569	0.770493	0.337597	0.527256
Recon014/1	0.1	4.67	N/A	Recon014/1	16.88	25.99	27.53	30.4387		Recon014/1	13.5587	4.44866	2.90866		Recon050	13.511	14.5718	-	-	7.00098	6.21183	-	-	3.36098	3.69183	-	-		87	114	-	-		6.44294	6.83289	#VALUE!	#VALUE!			2.09702	#VALUE!	#VALUE!	#VALUE!	1.08661	0.909107	#VALUE!	#VALUE!	0.521653	0.540303
Recon014/3	0.6	3.08	N/A	Recon014/3	21.14	31.95	33.06	34.52		Recon014/3	13.38	2.57004	1.46004		Recon051	14.9925	-	-	-	5.66252	-	-	-	3.19252	-	-	-		339	-	-	-		8.40514	#VALUE!	#VALUE!	#VALUE!			1.78373	#VALUE!	#VALUE!	#VALUE!	0.673698	#VALUE!	#VALUE!	#VALUE!	0.37983	#VALUE!
Recon014/6	25.6	14.06	N/A	Recon014/6	12.17	22.46	24.16	27.8021		Recon014/6	15.6321	5.34209	3.64209		Recon052	13.9916	-	-	-	4.89165	-	-	-	2.66165	-	-	-		-	-	-	-		#VALUE!	#VALUE!	#VALUE!	#VALUE!			#VALUE!	#VALUE!	#VALUE!	#VALUE!	#VALUE!	#VALUE!	#VALUE!	#VALUE!	#VALUE!	#VALUE!
Recon015/0	2.3	2.35	N/A	Recon015/0	16.55	25.63	27.72	30.9553		Recon015/0	14.4053	5.32534	3.23534		Recon053	10.455	-	-	-	4.55495	-	-	-	3.08495	-	-	-		-	-	-	-		#VALUE!	#VALUE!	#VALUE!	#VALUE!			#VALUE!	#VALUE!	#VALUE!	#VALUE!	#VALUE!	#VALUE!	#VALUE!	#VALUE!	#VALUE!	#VALUE!
Recon015/1	-0.3	1.74	N/A	Recon015/1	18.01	27.32	28.43	31.5641		Recon015/1	13.5541	4.24411	3.13411		Recon054	16.3188	-	-	-	7.36875	-	-	-	3.12875	-	-	-		-	-	-	-		#VALUE!	#VALUE!	#VALUE!	#VALUE!			#VALUE!	#VALUE!	#VALUE!	#VALUE!	#VALUE!	#VALUE!	#VALUE!	#VALUE!	#VALUE!	#VALUE!
Recon015/3	0	0.43	N/A	Recon015/3	21.17	29.9	30.27	35.3775		Recon015/3	14.2075	5.47752	5.10752		Recon056	2.66583	-	-	-	-8.85417	-	-	-	3.06583	-	-	-		-	-	-	-		#VALUE!	#VALUE!	#VALUE!	#VALUE!			#VALUE!	#VALUE!	#VALUE!	#VALUE!	#VALUE!	#VALUE!	#VALUE!	#VALUE!	#VALUE!	#VALUE!
Recon015/6	0.3	2.2	N/A	Recon015/6	24.1	32.8	33.72	38.642		Recon015/6	14.542	5.84204	4.92204		Recon057	14.507	-	-	-	4.13704	-	-	-	1.70704	-	-	-		-	-	-	-		#VALUE!	#VALUE!	#VALUE!	#VALUE!			#VALUE!	#VALUE!	#VALUE!	#VALUE!	#VALUE!	#VALUE!	#VALUE!	#VALUE!	#VALUE!	#VALUE!
Recon016/0	0.8	1.11	N/A	Recon016/0	23	32.25	34.05	35.7053		Recon016/0	12.7053	3.45532	1.65532		Recon058	15.5878	-	-	-	5.20781	-	-	-	2.52781	-	-	-			-	-	-		#NUM!	#VALUE!	#VALUE!	#VALUE!			#NUM!	#VALUE!	#VALUE!	#VALUE!	#NUM!	#VALUE!	#VALUE!	#VALUE!	#NUM!	#VALUE!
Recon016/1	1.5	1.62	N/A	Recon016/1	24.07	29.21	31.7	38.1858		Recon016/1	14.1158	8.97583	6.48583		Recon059	3.18023	-	-	-	-3.20977	-	-	-	2.58023	-	-	-			-	-	-		#NUM!	#VALUE!	#VALUE!	#VALUE!			#NUM!	#VALUE!	#VALUE!	#VALUE!	#NUM!	#VALUE!	#VALUE!	#VALUE!	#NUM!	#VALUE!
Recon016/3	2.4	1.41	N/A	Recon016/3	14.28	23.13	24.82	28.205		Recon016/3	13.925	5.07499	3.38499		Recon060	14.9274	-	-	-	4.64738	-	-	-	2.37738	-	-	-		-	-	-	-		#VALUE!	#VALUE!	#VALUE!	#VALUE!			#VALUE!	#VALUE!	#VALUE!	#VALUE!	#VALUE!	#VALUE!	#VALUE!	#VALUE!	#VALUE!	#VALUE!
Recon016/6	0.5	1.69	N/A	Recon016/6	18.23	26.65	28.52	32.1058		Recon016/6	13.8758	5.45575	3.58575		Recon061	15.284	-	-	-	5.69398	-	-	-	3.09398	-	-	-			-	-	-		#NUM!	#VALUE!	#VALUE!	#VALUE!			#NUM!	#VALUE!	#VALUE!	#VALUE!	#NUM!	#VALUE!	#VALUE!	#VALUE!	#NUM!	#VALUE!
Recon018/0	-0.4	0.58	N/A	Recon018/0	22.18	29.82	33.93	36.0847		Recon018/0	13.9047	6.26465	2.15465		Recon062	14.8709	-	-	-	5.18089	-	-	-	2.52089	-	-	-			-	-	-		#NUM!	#VALUE!	#VALUE!	#VALUE!			#NUM!	#VALUE!	#VALUE!	#VALUE!	#NUM!	#VALUE!	#VALUE!	#VALUE!	#NUM!	#VALUE!
Recon018/1	4.2	4.2	N/A	Recon018/1	14.61	22.23	24.9	28.415		Recon018/1	13.805	6.18505	3.51505		Recon063	14.9698	-	-	-	5.90978	-	-	-	3.02978	-	-	-			-	-	-		#NUM!	#VALUE!	#VALUE!	#VALUE!			#NUM!	#VALUE!	#VALUE!	#VALUE!	#NUM!	#VALUE!	#VALUE!	#VALUE!	#NUM!	#VALUE!
Recon018/3	0	21.93	8.4	Recon018/3	12.55	20.62	21.79	25.4009		Recon018/3	12.8509	4.78092	3.61092		Recon064	#VALUE!	-	-	-	#VALUE!	-	-	-	#VALUE!	-	-	-			-	-	-		#NUM!	#VALUE!	#VALUE!	#VALUE!			#VALUE!	#VALUE!	#VALUE!	#VALUE!	#VALUE!	#VALUE!	#VALUE!	#VALUE!	#VALUE!	#VALUE!
Recon020/0	-0.2	2.11	N/A	Recon020/0	25.31	33.37	34.64	-		Recon020/0	#VALUE!	#VALUE!	#VALUE!		Recon065	15.5792	15.8139	-	-	6.03916	7.10392	-	-	3.28916	5.89392	-	-		685	-	-	-		9.41996	#VALUE!	#VALUE!	#VALUE!			1.65385	#VALUE!	#VALUE!	#VALUE!	0.641102	#VALUE!	#VALUE!	#VALUE!	0.349169	#VALUE!
Recon020/1	43.2	101.41	8.6	Recon020/1	12.78	21.26	22.87	26.5306		Recon020/1	13.7506	5.27064	3.66064		Recon066	15.3928	-	-	-	4.14281	-	-	-	2.22281	-	-	-			-	-	-		#NUM!	#VALUE!	#VALUE!	#VALUE!			#NUM!	#VALUE!	#VALUE!	#VALUE!	#NUM!	#VALUE!	#VALUE!	#VALUE!	#NUM!	#VALUE!
Recon020/3	-0.4	0.5	N/A	Recon020/3	25.05	33.35	35.51	-		Recon020/3	#VALUE!	#VALUE!	#VALUE!		Recon067	4.64534	-	-	-	-0.114657	-	-	-	2.39534	-	-	-			-	-	-		#NUM!	#VALUE!	#VALUE!	#VALUE!			#NUM!	1.77456	#VALUE!	#VALUE!	#NUM!	#VALUE!	#VALUE!	#VALUE!	#NUM!	#VALUE!
Recon020/6	-0.8	3.1	N/A	Recon020/6	18.6	26.03	29.33	32.471		Recon020/6	13.871	6.44105	3.14105		Recon068	15.7341	14.6865	15.6856	-	6.03413	6.2465	6.30556	-	3.37413	2.9765	3.35556	-		203	310	290	-		7.66534	8.27612	8.17991	#VALUE!			2.05263	1.81266	1.91757	#VALUE!	0.787196	0.754761	0.77086	#VALUE!	0.44018	0.359649
Recon021/0	5.8	19.01	N/A	Recon021/0	18.4	23.34	26.17	31.2572		Recon021/0	12.8572	7.91719	5.08719		Recon069	15.1008	14.3757	-	-	5.91084	5.21572	-	-	3.53084	3.68572	-	-		126	244	-	-		6.97728	7.93074	#VALUE!	#VALUE!			2.16429	1.91996	#VALUE!	#VALUE!	0.847155	0.657659	#VALUE!	#VALUE!	0.506048	0.464739
Recon021/1	33.7	8.83	N/A	Recon021/1	14.32	22.86	25.21	28.5983		Recon021/1	14.2783	5.73835	3.38835		Recon070	13.998	16.2339	-4.23001	17.0955	5.31796	7.68385	#VALUE!	7.44545	1.52796	3.29385	3.22999	2.87545		61	351	294	134		5.93074	8.45533	8.19967	7.06609			2.36024	1.84185	-0.515876	2.09249	0.896677	0.908758	#VALUE!	1.05369	0.257633	0.389559
Recon021/3	9.3	101.79	8.8	Recon021/3	11.9	18.61	21.21	24.9716		Recon021/3	13.0716	6.36156	3.76156		Recon071	#VALUE!	14.8065	#VALUE!	14.8321	#VALUE!	6.05649	#VALUE!	5.66211	#VALUE!	3.34649	#VALUE!	3.37211		180	263	307	288		7.49185	8.03892	8.26209	8.16993			#VALUE!	1.70744	#VALUE!	1.94595	#VALUE!	0.753396	#VALUE!	0.693043	#VALUE!	0.416286
Recon022/0	0.7	54.99	8.9	Recon022/0	11.98	17.39	20.83	24.7176		Recon022/0	12.7376	7.32763	3.88763		Recon072	15.7468	13.5108	13.7854	14.9271	7.68685	5.07082	5.42539	6.19707	3.97685	2.96082	3.27539	3.48707		22	241	223	197		4.45943	7.91289	7.8009	7.62205			3.53113	1.98572	1.76715	2.07901	1.72373	0.640831	0.695482	0.813045	0.891784	0.374177
Recon022/1	-0.3	9.26	N/A	Recon022/1	16.38	25.59	27.65	31.2169		Recon022/1	14.8369	5.6269	3.5669		Recon074	15.0364	15.0616	14.4644	15.7518	6.31645	7.4816	5.46438	6.44177	3.41645	2.3916	2.61438	3.41177		115	192	126	145		6.84549	7.58496	6.97728	7.17991			2.19655	1.77059	2.07307	1.86937	0.922717	0.986372	0.783167	0.897194	0.49908	0.315308
Recon022/2	-1.4	6.55	N/A	Recon022/2	21.04	29.69	30.21	34.3253		Recon022/2	13.2853	4.63529	4.11529		Recon075	14.423	14.7187	14.5812	14.3281	5.02297	5.62874	5.66123	0.178082	3.25297	3.21874	2.81123	3.13808		292	318	304	344		8.18982	8.31288	8.24793	8.42626			1.76108	#VALUE!	1.76787	1.54775	0.613318	0.67711	0.686382	0.0211341	0.397196	0.387199
Recon022/3	58.8	6.94	N/A	Recon022/3	23.49	35.21	34.8	-		Recon022/3	#VALUE!	#VALUE!	#VALUE!		Recon076	14.873	#VALUE!	15.3486	15.0883	4.66296	#VALUE!	6.12863	5.76826	2.63296	#VALUE!	3.15863	2.00826		299	307	526	612		8.224	8.26209	9.03892	9.25739			1.80848	1.71387	1.69806	1.62821	0.566994	#VALUE!	0.678027	0.623098	0.320156	#VALUE!
Recon022/6	13.8			Recon022/6	13.24	21.45	23.29	26.6793		Recon022/6	13.4393	5.22929	3.38929		Recon077	#VALUE!	14.8936	14.6499	14.6193	#VALUE!	5.32355	5.26989	5.33926	#VALUE!	3.28355	3.09989	2.95926		206	413	631	616		7.6865	8.69	9.3015	9.26679			#VALUE!	1.72233	1.575	1.75015	#VALUE!	0.612607	0.566564	0.576172	#VALUE!	0.377854
Recon024/0	0.5	3.56	N/A	Recon024/0	21.3	28.23	32.15	35.6741		Recon024/0	14.3741	7.4441	3.5241		Recon078	#VALUE!	14.2381	14.6877	14.6325	#VALUE!	6.73813	5.57769	6.35255	#VALUE!	4.18813	3.18769	3.68255		248	308	294	327		7.9542	8.26679	8.19967	8.35315			#VALUE!	1.66574	1.79125	1.60555	#VALUE!	0.815084	0.680234	0.760498	#VALUE!	0.506621
Recon024/1	1.9	1.08	N/A	Recon024/1	15.57	23.15	25.85	30.1888		Recon024/1	14.6188	7.03883	4.33883		Recon079	15.4814	14.8911	13.1515	3.70959	7.28143	6.66105	3.60153	-1.23041	3.77143	2.38105	2.37153	2.89959		340	491	363	554		8.40939	8.93958	8.50383	9.11374			1.84097	1.76633	1.54654	0.446246	0.865869	0.745119	0.423519	-0.135006	0.448479	0.266349
Recon024/3	-0.3	1.98	N/A	Recon024/3	28.21	35.23	36.1	-		Recon024/3	#VALUE!	#VALUE!	#VALUE!		Recon080	15.3288	15.1639	13.7068	13.9232	6.66882	6.51387	4.76677	5.35323	3.03882	3.38387	2.65677	3.09323		498	384	380	318		8.96	8.58496	8.56986	8.31288			1.71081	1.95895	1.59942	1.93919	0.744288	0.758754	0.556225	0.643968	0.339154	0.394163
Recon024/6	0	3.38	N/A	Recon024/6	21.26	28.54	31.98	36.1584		Recon024/6	14.8984	7.61844	4.17844		Recon081	14.6229	15.0711	14.5965	14.7624	4.6529	7.55113	6.25647	6.7724	3.1129	4.38113	2.75647	1.6924		162	207	179	145		7.33985	7.69349	7.48382	7.17991			1.99226	1.86703	1.9504	1.69206	0.633923	0.981496	0.836	0.943243	0.424109	0.569459
Recon025/0	1	1.99	N/A	Recon025/0	26.34	31.05	35.43	36.3953		Recon025/0	10.0553	5.3453	0.965298		Recon082	15.9449	15.8169	15.2285	2.51886	6.82494	7.19687	5.93849	6.17886	4.07494	3.77687	3.24849	4.43886		320	355	423	423		8.32193	8.47168	8.72451	8.72451			1.91602	2.03798	1.74548	0.315303	0.820116	0.849521	0.680667	0.708218	0.489663	0.445823
Recon025/1	2	0.43	N/A	Recon025/1	24	29.92	32.85	36.5318		Recon025/1	12.5318	6.61179	3.68179		Recon083	12.3746	15.8849	16.5664	15.671	6.15463	6.61486	6.63645	10.001	3.80463	4.19486	4.42645	5.78102		253	222	327	254		7.98299	7.79442	8.35315	7.98868			1.55012	2.01292	1.98326	#VALUE!	0.770968	0.848666	0.794485	1.2519	0.476592	0.538187
Recon025/3	0.3	0.92	N/A	Recon025/3	20.76	29.55	33.97	36.8861		Recon025/3	16.1261	7.33613	2.91613		Recon084	15.1945	16.6685	15.2642	2.77364	5.0645	4.14849	5.71423	7.87364	2.2845	3.93849	3.16423	5.43364		222	311	444	-		7.79442	8.28077	8.79442	#VALUE!			1.94941	1.92947	1.73567	0.334949	0.64976	0.500979	0.649756	#VALUE!	0.293094	0.475619
Recon025/6	8.5	14.68	8	Recon025/6	12.63	22.28	25.84	28.8193		Recon025/6	16.1893	6.53933	2.97933		Recon085	#VALUE!	14.8173	16.6436	15.8977	#VALUE!	5.57729	7.0736	6.24768	#VALUE!	3.50729	3.8736	3.84768		136	205	299	311		7.08746	7.67948	8.224	8.28077			#VALUE!	1.76841	2.02378	1.81586	#VALUE!	0.726259	0.860117	0.754481	#VALUE!	0.456709
Recon026/0	0.7	0.66	N/A	Recon026/0	15.96	23.1	27.39	31.09		Recon026/0	15.13	7.98997	3.69997		Recon086	#VALUE!	15.1751	15.7839	14.3094	#VALUE!	5.2051	6.17391	0.649359	#VALUE!	3.7451	4.40391	2.66936		194	383	540	432		7.59991	8.5812	9.07682	8.75489			#VALUE!	2.07375	1.73893	1.68348	#VALUE!	0.60657	0.680184	0.0741711	#VALUE!	0.43643
Recon026/1	40	34.34	7.8	Recon026/1	11.13	21.06	23.32	26.7178		Recon026/1	15.5878	5.65776	3.39776		Recon087	19.5383	16.6016	#VALUE!	-0.389508	5.88828	6.11165	#VALUE!	-5.50951	4.50828	3.00165	#VALUE!	3.81049		213	257	327	362		7.73471	8.00562	8.35315	8.49985			2.52605	1.94595	#VALUE!	-0.0504921	0.76128	0.763419	#VALUE!	-0.648189	0.582863	0.374942
Recon026/3	0.3	1.08	N/A	Recon026/3	16.84	25.71	28.99	32.5708		Recon026/3	15.7308	6.86077	3.58077		Recon088	15.8523	15.1036	-	15.1926	7.43234	5.36363	-	5.98263	3.49234	4.24363	-	3.68263		66	217	193	210		6.04439	7.76155	7.59246	7.71425			2.62265	#VALUE!	#VALUE!	1.67626	1.22962	0.691051	#VALUE!	0.77553	0.577781	0.54675
Recon026/6	3.1	2.05	N/A	Recon026/6	17.72	23.61	27.89	32.2852		Recon026/6	14.5652	8.67524	4.39524		Recon089	14.7803	#VALUE!	-	13.4519	4.65032	#VALUE!	-	5.58193	3.52032	#VALUE!	-	3.22193		404	411	470	535		8.65821	8.68299	8.87652	9.0634			1.70709	#VALUE!	#VALUE!	#VALUE!	0.537099	#VALUE!	#VALUE!	0.615876	0.406587	#VALUE!
Recon027/0	1.2	0.48	N/A	Recon027/0	25.97	32.31	34.18	-		Recon027/0	#VALUE!	#VALUE!	#VALUE!		Recon090	16.0962	-	-	-	6.09618	-	-	-	3.44618	-	-	-		115	-	-	-		6.84549	#VALUE!	#VALUE!	#VALUE!			2.35135	#VALUE!	#VALUE!	#VALUE!	0.890539	#VALUE!	#VALUE!	#VALUE!	0.503423	#VALUE!
Recon027/1	1.5	0.79	N/A	Recon027/1	28.97	31.88	34.82	38.2928		Recon027/1	9.32276	6.41276	3.47276		Recon091	16.1655	-	-	-	6.29554	-	-	-	3.01554	-	-	-		-	-	-	-		#VALUE!	#VALUE!	#VALUE!	#VALUE!			#VALUE!	#VALUE!	#VALUE!	#VALUE!	#VALUE!	#VALUE!	#VALUE!	#VALUE!	#VALUE!	#VALUE!
Recon027/3	-0.6	0.23	N/A	Recon027/3	19.07	27.69	31.17	33.4308		Recon027/3	14.3608	5.74084	2.26084		Recon092	15.1915	-	-	-	5.34154	-	-	-	3.55154	-	-	-		-	-	-	-		#VALUE!	#VALUE!	#VALUE!	#VALUE!			#VALUE!	#VALUE!	#VALUE!	#VALUE!	#VALUE!	#VALUE!	#VALUE!	#VALUE!	#VALUE!	#VALUE!
Recon027/6	1.6	1.15	N/A	Recon027/6	22.57	26.2	28.57	33.5885		Recon027/6	11.0185	7.38847	5.01847		Recon093	15.2616	-	-	-	5.78159	-	-	-	3.68159	-	-	-		-	-	-	-		#VALUE!	#VALUE!	#VALUE!	#VALUE!			#VALUE!	#VALUE!	#VALUE!	#VALUE!	#VALUE!	#VALUE!	#VALUE!	#VALUE!	#VALUE!	#VALUE!
Recon028/0	-1.1	1.04	N/A	Recon028/0	19.85	29.4	33.15	34.1613		Recon028/0	14.3113	4.76125	1.01125		Recon094	15.1938	-	-	-	6.09379	-	-	-	3.09379	-	-	-		-	-	-	-		#VALUE!	#VALUE!	#VALUE!	#VALUE!			#VALUE!	#VALUE!	#VALUE!	#VALUE!	#VALUE!	#VALUE!	#VALUE!	#VALUE!	#VALUE!	#VALUE!
Recon028/1	-0.1	0.6	N/A	Recon028/1	11.96	22.63	25.41	28.3058		Recon028/1	16.3458	5.67578	2.89578		Recon095	10.9825	-	-	-	10.9825	-	-	-	6.38252	-	-	-		-	-	-	-		#VALUE!	#VALUE!	#VALUE!	#VALUE!			#VALUE!	#VALUE!	#VALUE!	#VALUE!	#VALUE!	#VALUE!	#VALUE!	#VALUE!	#VALUE!	#VALUE!
Recon028/3	0.1	1.15	N/A	Recon028/3	14.95	24.8	27.89	30.7667		Recon028/3	15.8167	5.96671	2.87671		Recon096	14.3722	-	-	-	5.72216	-	-	-	3.95216	-	-	-		-	-	-	-		#VALUE!	#VALUE!	#VALUE!	#VALUE!			#VALUE!	#VALUE!	#VALUE!	#VALUE!	#VALUE!	#VALUE!	#VALUE!	#VALUE!	#VALUE!	#VALUE!
Recon028/6	48.7	45.15	7.6	Recon028/6	10.96	21.3	23.67	26.2712		Recon028/6	15.3112	4.97122	2.60122		Recon097	15.9336	-	-	-	5.94361	-	-	-	3.58361	-	-	-		-	-	-	-		#VALUE!	#VALUE!	#VALUE!	#VALUE!			#VALUE!	#VALUE!	#VALUE!	#VALUE!	#VALUE!	#VALUE!	#VALUE!	#VALUE!	#VALUE!	#VALUE!
Recon029/0	1.3	3.6	N/A	Recon029/0	14.73	23.06	27.13	29.8496		Recon029/0	15.1196	6.78962	2.71962		Recon098	15.553	-	-	-	6.68304	-	-	-	4.11304	-	-	-		-	-	-	-		#VALUE!	#VALUE!	#VALUE!	#VALUE!			#VALUE!	#VALUE!	#VALUE!	#VALUE!	#VALUE!	#VALUE!	#VALUE!	#VALUE!	#VALUE!	#VALUE!
Recon029/1	1.1	1.95	N/A	Recon029/1	18.15	26.95	30.19	33.3362		Recon029/1	15.1862	6.38615	3.14615		Recon100	#VALUE!	-	-	-	#VALUE!	-	-	-	#VALUE!	-	-	-		-	-	-	-		#VALUE!	#VALUE!	#VALUE!	#VALUE!			#VALUE!	#VALUE!	#VALUE!	#VALUE!	#VALUE!	#VALUE!	#VALUE!	#VALUE!	#VALUE!	#VALUE!
Recon029/3	3.9	2.08	N/A	Recon029/3	24.88	30.53	29.94	-		Recon029/3	#VALUE!	#VALUE!	#VALUE!		Recon101	-3.2302	-	-	-	6.4898	-	-	-	3.5598	-	-	-		-	-	-	-		#VALUE!	#VALUE!	#VALUE!	#VALUE!			#VALUE!	#VALUE!	#VALUE!	#VALUE!	#VALUE!	#VALUE!	#VALUE!	#VALUE!	#VALUE!	#VALUE!
Recon029/6	-0.6	2.05	N/A	Recon029/6	17.12	25.85	29.44	32.6283		Recon029/6	15.5083	6.77833	3.18833		Recon102	11.7629	-	-	-	10.2429	-	-	-	5.80292	-	-	-		-	-	-	-		#VALUE!	#VALUE!	#VALUE!	#VALUE!			#VALUE!	#VALUE!	#VALUE!	#VALUE!	#VALUE!	#VALUE!	#VALUE!	#VALUE!	#VALUE!	#VALUE!
Recon030/0	0	0.96	N/A	Recon030/0	19.15	28.13	30.07	33.7629		Recon030/0	14.6129	5.63291	3.69291		Recon103	16.2084	-	-	-	6.79843	-	-	-	4.05843	-	-	-		-	-	-	-		#VALUE!	#VALUE!	#VALUE!	#VALUE!			#VALUE!	#VALUE!	#VALUE!	#VALUE!	#VALUE!	#VALUE!	#VALUE!	#VALUE!	#VALUE!	#VALUE!
Recon030/1	0.6	2.39	N/A	Recon030/1	16.26	25.57	27.98	31.6938		Recon030/1	15.4338	6.12385	3.71385		Recon104	14.5662	-	-	-	6.57619	-	-	-	4.05619	-	-	-		-	-	-	-		#VALUE!	#VALUE!	#VALUE!	#VALUE!			#VALUE!	#VALUE!	#VALUE!	#VALUE!	#VALUE!	#VALUE!	#VALUE!	#VALUE!	#VALUE!	#VALUE!
Recon030/2	-1.2	0.67	N/A	Recon030/3	19.37	28.3	31.79	34.4069		Recon030/3	15.0369	6.10691	2.61691		Recon105	15.6948	-	-	-	5.83483	-	-	-	3.67483	-	-	-		-	-	-	-		#VALUE!	#VALUE!	#VALUE!	#VALUE!			#VALUE!	#DIV/0!	#VALUE!	#VALUE!	#VALUE!	#VALUE!	#VALUE!	#VALUE!	#VALUE!	#VALUE!
Recon031/0	-0.9	1.84	N/A	Recon031/0	20.82	30.75	32.4	35.8029		Recon031/0	14.9829	5.05293	3.40293
Recon031/1	-0.2	1.54	N/A	Recon031/1	26.14	30.84	32.72	36.1834		Recon031/1	10.0434	5.34338	3.46338
Recon032/0	0.3	4.32	N/A	Recon032/0	26.2	33.37	36.27	-		Recon032/0	#VALUE!	#VALUE!	#VALUE!
Recon032/1	3.4	2.19	N/A	Recon032/1	17.97	22.62	25.84	30.0228		Recon032/1	12.0528	7.40282	4.18282
Recon032/3	-0.5	1.91	N/A	Recon032/3	18.39	26.85	30.46	33.0968		Recon032/3	14.7068	6.24678	2.63678
Recon032/6	2.9	3.73	N/A	Recon032/6	18.11	24.24	26.29	30.3361		Recon032/6	12.2261	6.09605	4.04605
Recon034/0	0.2	2.39	N/A	Recon034/0	17.03	26.36	29.56	31.6206		Recon034/0	14.5906	5.26064	2.06064
Recon034/1	-0.2	0.82	N/A	Recon034/1	19.76	28.75	32.11	35.2526		Recon034/1	15.4926	6.5026	3.1426
Recon034/3	0	0.63	N/A	Recon034/3	23.4	32.78	35.57	-		Recon034/3	#VALUE!	#VALUE!	#VALUE!
Recon034/6	3.5	5.73	N/A	Recon034/6	12.92	21.94	24.74	28.1321		Recon034/6	15.2121	6.19207	3.39207
Recon035/0	-0.8	1.2	N/A	Recon035/0	19.2	29.35	32.61	35.5918		Recon035/0	16.3918	6.24183	2.98183
Recon035/1	-0.3	0.19	N/A	Recon035/1	22.38	31.26	33.88	35.4531		Recon035/1	13.0731	4.19315	1.57315
Recon035/3	-0.8	1.22	N/A	Recon035/3	22.99	32.94	35.19	-		Recon035/3	#VALUE!	#VALUE!	#VALUE!
Recon035/6	0	1.37	N/A	Recon035/6	21.99	31.95	34	36.0319		Recon035/6	14.0419	4.08185	2.03185
Recon036/0	1.7	1.64	N/A	Recon036/0	24.85	29.69	32.17	35.4435		Recon036/0	10.5935	5.75351	3.27351
Recon036/1	2.2	0.85	N/A	Recon036/1	20.01	28.75	31.98	34.6483		Recon036/1	14.6383	5.89827	2.66827
Recon036/3	2.2	0.87	N/A	Recon036/3	21.99	30.5	35.15	39.4167		Recon036/3	17.4267	8.9167	4.2667
Recon036/6	1.2	1.52	N/A	Recon036/6	28.72	32.46	34.14	36.1272		Recon036/6	7.40715	3.66715	1.98715
Recon037/0	0.8	0.1	N/A	Recon037/0	19.14	28.07	31.12	33.7348		Recon037/0	14.5948	5.66477	2.61477
Recon037/1	-0.4	2.11	N/A	Recon037/1	20.11	28.35	31.92	33.9243		Recon037/1	13.8143	5.57429	2.00429
Recon037/3	-0.2	0.04	N/A	Recon037/3	23.57	32.04	33.76	38.0845		Recon037/3	14.5145	6.04455	4.32455
Recon037/6	12.5	9.06	N/A	Recon037/6	11.44	21.07	22.8	25.9099		Recon037/6	14.4699	4.83993	3.10993
Recon038/0	1.5	0.82	N/A	Recon038/0	25.64	30.7	33.54	-		Recon038/0	#VALUE!	#VALUE!	#VALUE!
Recon038/1	2.1	0.42	N/A	Recon038/1	27.16	31.97	33.07	-		Recon038/1	#VALUE!	#VALUE!	#VALUE!
Recon038/3	19.3	18.97	8.1	Recon038/3	13.56	19.66	23.49	26.5059		Recon038/3	12.9459	6.84585	3.01585
Recon039/0	0	0.21	N/A	Recon039/0	26.76	35.22	39.12	-		Recon039/0	#VALUE!	#VALUE!	#VALUE!
Recon039/1	-0.9	0.39	N/A	Recon039/1	21.62	31.71	34	36.4092		Recon039/1	14.7892	4.69923	2.40923
Recon039/3	0.1	0.17	N/A	Recon039/3	16.74	25.53	28.86	32.3034		Recon039/3	15.5634	6.77344	3.44344
Recon039/6	0	0.24	N/A	Recon039/6	16.05	24.36	27.74	31.6693		Recon039/6	15.6193	7.30928	3.92928
Recon040/0	4.6	3.43	N/A	Recon040/0	12.7	22.16	24.59	28.014		Recon040/0	15.314	5.85399	3.42399
Recon040/1	12.8	8.21	N/A	Recon040/1	10.76	20.15	23.17	26.7238		Recon040/1	15.9638	6.57384	3.55384
Recon040/6	3.3	1.44	N/A	Recon040/6	26.56	25.54	30.08	34.3091		Recon040/6	7.74914	8.76914	4.22914
Recon041/0	17.2	18.3	8.3	Recon041/0	11.57	21.44	22.55	26.0242		Recon041/0	14.4542	4.58419	3.47419
Recon041/1	2.2	1.28	N/A	Recon041/1	15.23	23.59	26.37	30.372		Recon041/1	15.142	6.78203	4.00203
Recon041/3	36.8	33.87	8.1	Recon041/3	10.84	21.36	23.62	26.8357		Recon041/3	15.9957	5.47571	3.21571
Recon041/6	-0.2	0.65	N/A	Recon041/6	17.43	29.18	29.89	32.9921		Recon041/6	15.5621	3.81215	3.10215
Recon042/0	2.7	2.59	N/A	Recon042/0	13.9	22.43	25.74	29.4959		Recon042/0	15.5959	7.06594	3.75594
Recon042/1	2.2	1.27	N/A	Recon042/1	21.8	26.95	29.32	33.5973		Recon042/1	11.7973	6.64732	4.27732
Recon042/3	-0.9	0.79	N/A	Recon042/3	20.97	29.93	33.82	35.3722		Recon042/3	14.4022	5.44218	1.55218
Recon042/6	59.7	36.66	6.3	Recon042/6	11.13	20.24	22.88	26.9241		Recon042/6	15.7941	6.68406	4.04406
Recon043/0	11.5	4.44	N/A	Recon043/0	11.84	22.34	23.54	27.2894		Recon043/0	15.4494	4.94938	3.74938
Recon043/3	0	1.08	N/A	Recon043/3	21.99	31.44	32.52	36.9974		Recon043/3	15.0074	5.5574	4.4774
Recon043/6	28.8	21.03	8.7	Recon043/6	11.25	21.7	23.19	26.1848		Recon043/6	14.9348	4.48481	2.99481
Recon044/0	-0.4	0.93	N/A	Recon044/0	23.54	34.91	36.76	38.5552		Recon044/0	15.0152	3.64523	1.79523
Recon044/1	0.3	1.67	N/A	Recon044/1	24.72	-	35.74	36.5639		Recon044/1	11.8439	#VALUE!	0.823946
Recon044/3	2.6	2.49	N/A	Recon044/3	11.99	21.09	24.05	27.9328		Recon044/3	15.9428	6.84284	3.88284
Recon044/6	0.1	1.2	N/A	Recon044/6	15.28	24.23	27.55	30.3844		Recon044/6	15.1044	6.15438	2.83438
Recon045/0	1.9	1.12	N/A	Recon045/0	28.5	33.72	36.38	-		Recon045/0	#VALUE!	#VALUE!	#VALUE!
Recon045/1	1.5	0.76	N/A	Recon045/1	31.9	35.37	36.84	-		Recon045/1	#VALUE!	#VALUE!	#VALUE!
Recon046/0	1.3	0.88	N/A	Recon046/0	14.86	31.45	27.31	30.3457		Recon046/0	15.4857	-1.1043	3.0357
Recon046/1	0.5	0.49	N/A	Recon046/1	16.57	25.35	28.19	31.7747		Recon046/1	15.2047	6.42466	3.58466
Recon046/3	20.8	14.22	7.9	Recon046/3	11.03	20.59	23.12	26.149		Recon046/3	15.119	5.55904	3.02904
Recon046/6	-0.3	1.95	N/A	Recon046/6	17.2	25.52	28.99	31.8343		Recon046/6	14.6343	6.3143	2.8443
Recon047/0	1.3	1.94	N/A	Recon047/0	31.66	28.99	33.38	36.9625		Recon047/0	5.30249	7.97249	3.58249
Recon047/1	2.6	1.39	N/A	Recon047/1	32.7	-	33.03	38.1511		Recon047/1	5.4511	#VALUE!	5.1211
Recon047/3	10.8	8.23	N/A	Recon047/3	14.89	20.88	24.21	28.3837		Recon047/3	13.4937	7.50372	4.17372
Recon047/6	42	51.36	8.8	Recon047/6	10.9	21.22	23.17	25.9568		Recon047/6	15.0568	4.73681	2.78681
Recon048/0	-1.3	0.43	N/A	Recon048/0	20.49	29.34	32.98	35.4215		Recon048/0	14.9315	6.0815	2.4415
Recon048/1	-0.4	3.19	N/A	Recon048/1	21.2	29.89	32.78	36.4581		Recon048/1	15.2581	6.56813	3.67813
Recon048/3	13.5	12.91	8.1	Recon048/3	10.78	23.68	22.68	26.5653		Recon048/3	15.7853	2.88528	3.88528
Recon048/6	-0.3	2.03	N/A	Recon048/6	20.94	29.4	33.32	36.675		Recon048/6	15.735	7.27504	3.35504
Recon049/0	1.9	1.25	N/A	Recon049/0	16.19	26.36	29.6	32.297		Recon049/0	16.107	5.93696	2.69696
Recon049/1	1.3	1.08	N/A	Recon049/1	20.96	30.48	34.64	38.9042		Recon049/1	17.9442	8.42417	4.26417
Recon049/3	9.6	6.12	N/A	Recon049/3	11.09	20.74	23.68	26.7178		Recon049/3	15.6278	5.97775	3.03775
Recon049/6	2.6	3.42	N/A	Recon049/6	14.56	21.59	25.09	27.8615		Recon049/6	13.3015	6.27146	2.77146
Recon050/0	2.5	2.21	N/A	Recon050/0	19.79	26.3	29.94	33.301		Recon050/0	13.511	7.00098	3.36098
Recon050/1	28.7	25.66	8.3	Recon050/1	12.08	20.44	22.96	26.6518		Recon050/1	14.5718	6.21183	3.69183
Recon051/0	56.9	32.97	6.1	Recon051/0	11.38	20.71	23.18	26.3725		Recon051/0	14.9925	5.66252	3.19252
Recon052/0	60	51.04	8.2	Recon052/0	11.79	20.89	23.12	25.7816		Recon052/0	13.9916	4.89165	2.66165
Recon053/0	4.4	2.34	N/A	Recon053/0	25.15	31.05	32.52	35.605		Recon053/0	10.455	4.55495	3.08495
Recon054/0	67.6	89.02	7.7	Recon054/0	10.89	19.84	24.08	27.2088		Recon054/0	16.3188	7.36875	3.12875
Recon056/0	63.1	77.26	7.8	Recon056/0	24.01	35.53	23.61	26.6758		Recon056/0	2.66583	-8.85417	3.06583
Recon057/0	105.6	111.64	8.2	Recon057/0	11.43	21.8	24.23	25.937		Recon057/0	14.507	4.13704	1.70704
Recon058/0	215.3	219.14	7	Recon058/0	10.49	20.87	23.55	26.0778		Recon058/0	15.5878	5.20781	2.52781
Recon059/0	43.3	59.42	8.3	Recon059/0	22.58	28.97	23.18	25.7602		Recon059/0	3.18023	-3.20977	2.58023
Recon060/0	95.4	126.34	5.3	Recon060/0	11.4	21.68	23.95	26.3274		Recon060/0	14.9274	4.64738	2.37738
Recon061/0	44.6	40.49	8.5	Recon061/0	11.01	20.6	23.2	26.294		Recon061/0	15.284	5.69398	3.09398
Recon062/0	49.9	47.15	8.4	Recon062/0	11.01	20.7	23.36	25.8809		Recon062/0	14.8709	5.18089	2.52089
Recon063/0	3.2	3.36	N/A	Recon063/0	15.01	24.07	26.95	29.9798		Recon063/0	14.9698	5.90978	3.02978
Recon064/0	4.4	2.21	N/A	Recon064/0	30.86	34.17	35.56	-		Recon064/0	#VALUE!	#VALUE!	#VALUE!
Recon065/0	14.4	12.2	7.5	Recon065/0	10.75	20.29	23.04	26.3292		Recon065/0	15.5792	6.03916	3.28916
Recon065/1	99.8	69.94	2.6	Recon065/1	15.54	24.25	25.46	31.3539		Recon065/1	15.8139	7.10392	5.89392
Recon066/0	29.6	25.28	7.6	Recon066/0	10.87	22.12	24.04	26.2628		Recon066/0	15.3928	4.14281	2.22281
Recon067/0	38	43.45	8.1	Recon067/0	21.37	26.13	23.62	26.0153		Recon067/0	4.64534	-0.114657	2.39534
Recon068/0	26.7	21.4	7.3	Recon068/0	11.68	21.38	24.04	27.4141		Recon068/0	15.7341	6.03413	3.37413
Recon068/1	0.4	25.76	7.7	Recon068/1	10.67	19.11	22.38	25.3565		Recon068/1	14.6865	6.2465	2.9765
Recon068/3	18.5	0.86	N/A	Recon068/3	17.26	26.64	29.59	32.9456		Recon068/3	15.6856	6.30556	3.35556
Recon069/0	22.5	47.07	8.3	Recon069/0	10.19	19.38	21.76	25.2908		Recon069/0	15.1008	5.91084	3.53084
Recon069/1	53.8	46.13	7.9	Recon069/1	12.69	21.85	23.38	27.0657		Recon069/1	14.3757	5.21572	3.68572
Recon070/0	0.5	0.99	N/A	Recon070/0	23.43	32.11	35.9	37.428		Recon070/0	13.998	5.31796	1.52796
Recon070/1	0.2	2.14	N/A	Recon070/1	17.9	26.45	30.84	34.1339		Recon070/1	16.2339	7.68385	3.29385
Recon070/3	367.7	490.2	5.9	Recon070/3	31.83	-	24.37	27.6		Recon070/3	-4.23001	#VALUE!	3.22999
Recon070/6	192.2	197.74	2.6	Recon070/6	12.26	21.91	26.48	29.3555		Recon070/6	17.0955	7.44545	2.87545
Recon071/0	0.9	0.72	N/A	Recon071/0	20.54	29.28	34.84	-		Recon071/0	#VALUE!	#VALUE!	#VALUE!
Recon071/1	15.7	10.39	7.8	Recon071/1	11.16	19.91	22.62	25.9665		Recon071/1	14.8065	6.05649	3.34649
Recon071/3	-0.2	3.42	N/A	Recon071/3	21.87	30.31	33.77	-		Recon071/3	#VALUE!	#VALUE!	#VALUE!
Recon071/6	65.7	64.15	6.5	Recon071/6	11.66	20.83	23.12	26.4921		Recon071/6	14.8321	5.66211	3.37211
Recon072/0	0.5	13.21	6.8	Recon072/0	10.87	18.93	22.64	26.6168		Recon072/0	15.7468	7.68685	3.97685
Recon072/1	15.5	0.53	N/A	Recon072/1	22.03	30.47	32.58	35.5408		Recon072/1	13.5108	5.07082	2.96082
Recon072/3	13	61.66	8.9	Recon072/3	10.25	18.61	20.76	24.0354		Recon072/3	13.7854	5.42539	3.27539
Recon072/6	66.5	11.68	7.5	Recon072/6	13.45	22.18	24.89	28.3771		Recon072/6	14.9271	6.19707	3.48707
Recon074/0	8.3	6.62	N/A	Recon074/0	11.88	20.6	23.5	26.9164		Recon074/0	15.0364	6.31645	3.41645
Recon074/1	0.5	2.15	N/A	Recon074/1	17.04	24.62	29.71	32.1016		Recon074/1	15.0616	7.4816	2.3916
Recon074/3	80	90.94	7.2	Recon074/3	11.44	20.44	23.29	25.9044		Recon074/3	14.4644	5.46438	2.61438
Recon074/6	92.9	103.48	4.4	Recon074/6	11.67	20.98	24.01	27.4218		Recon074/6	15.7518	6.44177	3.41177
Recon075/0	27.4	26.55	8.2	Recon075/0	11.42	20.82	22.59	25.843		Recon075/0	14.423	5.02297	3.25297
Recon075/1	63.1	66.32	8.3	Recon075/1	11.04	20.13	22.54	25.7587		Recon075/1	14.7187	5.62874	3.21874
Recon075/3	146.9	189.44	7.4	Recon075/3	10.94	19.86	22.71	25.5212		Recon075/3	14.5812	5.66123	2.81123
Recon075/6	104.3	128.31	8.4	Recon075/6	11.44	25.59	22.63	25.7681		Recon075/6	14.3281	0.178082	3.13808
Recon076/0	145.3	140.26	7.4	Recon076/0	11.53	21.74	23.77	26.403		Recon076/0	14.873	4.66296	2.63296
Recon076/1	129	1.83	N/A	Recon076/1	26.15	35.78	36.96	-		Recon076/1	#VALUE!	#VALUE!	#VALUE!
Recon076/3	92	81.33	5.3	Recon076/3	11.39	20.61	23.58	26.7386		Recon076/3	15.3486	6.12863	3.15863
Recon076/6	143	133.37	5	Recon076/6	11.85	21.17	24.93	26.9383		Recon076/6	15.0883	5.76826	2.00826
Recon077/0	4.2	1.02	N/A	Recon077/0	16.81	30.74	36.96	-		Recon077/0	#VALUE!	#VALUE!	#VALUE!
Recon077/1	55	39.62	5.4	Recon077/1	11.24	20.81	22.85	26.1336		Recon077/1	14.8936	5.32355	3.28355
Recon077/3	70.2	78.1	6.7	Recon077/3	11.34	20.72	22.89	25.9899		Recon077/3	14.6499	5.26989	3.09989
Recon077/6	156.6	167.78	5.8	Recon077/6	11.48	20.76	23.14	26.0993		Recon077/6	14.6193	5.33926	2.95926
Recon078/0	3.3	1.16	N/A	Recon078/0	25.2	32.01	34.62	-		Recon078/0	#VALUE!	#VALUE!	#VALUE!
Recon078/1	0.6	0.42	N/A	Recon078/1	21.38	28.88	31.43	35.6181		Recon078/1	14.2381	6.73813	4.18813
Recon078/3	68.2	67.35	7.9	Recon078/3	11.09	20.2	22.59	25.7777		Recon078/3	14.6877	5.57769	3.18769
Recon078/6	95.2	92.63	6.1	Recon078/6	11.83	20.11	22.78	26.4625		Recon078/6	14.6325	6.35255	3.68255
Recon079/0	2.3	4.35	N/A	Recon079/0	14.27	22.47	25.98	29.7514		Recon079/0	15.4814	7.28143	3.77143
Recon079/1	1.1	1.03	N/A	Recon079/1	15.45	23.68	27.96	30.3411		Recon079/1	14.8911	6.66105	2.38105
Recon079/3	144.8	159.09	5.2	Recon079/3	12.67	22.22	23.45	25.8215		Recon079/3	13.1515	3.60153	2.37153
Recon079/6	144.4	115.22	7.6	Recon079/6	21.56	26.5	22.37	25.2696		Recon079/6	3.70959	-1.23041	2.89959
Recon080/0	0.4	1.02	N/A	Recon080/0	19.42	28.08	31.71	34.7488		Recon080/0	15.3288	6.66882	3.03882
Recon080/1	16.7	12.76	8.1	Recon080/1	10.85	19.5	22.63	26.0139		Recon080/1	15.1639	6.51387	3.38387
Recon080/3	122.3	97.85	8.9	Recon080/3	11.9	20.84	22.95	25.6068		Recon080/3	13.7068	4.76677	2.65677
Recon080/6	71.6	70.93	7.9	Recon080/6	11.72	20.29	22.55	25.6432		Recon080/6	13.9232	5.35323	3.09323
Recon081/0	0.1	1.27	N/A	Recon081/0	22.01	31.98	33.52	36.6329		Recon081/0	14.6229	4.6529	3.1129
Recon081/1	0.4	1.14	N/A	Recon081/1	22.43	29.95	33.12	37.5011		Recon081/1	15.0711	7.55113	4.38113
Recon081/3	135.3	224.39	7.2	Recon081/3	11.65	19.99	23.49	26.2465		Recon081/3	14.5965	6.25647	2.75647
Recon081/6	84.3	117.98	4.2	Recon081/6	11.76	19.75	24.83	26.5224		Recon081/6	14.7624	6.7724	1.6924
Recon082/0	0.4	1.75	N/A	Recon082/0	16.97	26.09	28.84	32.9149		Recon082/0	15.9449	6.82494	4.07494
Recon082/1	0.5	2.96	N/A	Recon082/1	17.42	26.04	29.46	33.2369		Recon082/1	15.8169	7.19687	3.77687
Recon082/3	158.6	169.8	7.3	Recon082/3	11.33	20.62	23.31	26.5585		Recon082/3	15.2285	5.93849	3.24849
Recon082/6	-14.3	1.92	N/A	Recon082/6	31	27.34	29.08	33.5189		Recon082/6	2.51886	6.17886	4.43886
Recon083/0	0.6	3.3	N/A	Recon083/0	22.29	28.51	30.86	34.6646		Recon083/0	12.3746	6.15463	3.80463
Recon083/1	19.8	22.23	7.5	Recon083/1	11.69	20.96	23.38	27.5749		Recon083/1	15.8849	6.61486	4.19486
Recon083/3	36.6	42.29	7.7	Recon083/3	11.57	21.5	23.71	28.1364		Recon083/3	16.5664	6.63645	4.42645
Recon083/6	-2.6	11.05	7.8	Recon083/6	14.02	19.69	23.91	29.691		Recon083/6	15.671	10.001	5.78102
Recon084/0	17.2	21.9	7.3	Recon084/0	11.09	21.22	24	26.2845		Recon084/0	15.1945	5.0645	2.2845
Recon084/1	102.9	134.44	7.7	Recon084/1	10.82	23.34	23.55	27.4885		Recon084/1	16.6685	4.14849	3.93849
Recon084/6	3.3	14.84	8.1	Recon084/6	25.76	20.66	23.1	28.5336		Recon084/6	2.77364	7.87364	5.43364
Recon085/0	0.9	3.09	N/A	Recon085/0	22.81	31.62	35.04	-		Recon085/0	#VALUE!	#VALUE!	#VALUE!
Recon085/1	32.7	28.65	7.8	Recon085/1	11.41	20.65	22.72	26.2273		Recon085/1	14.8173	5.57729	3.50729
Recon085/3	67.5	68.56	8.3	Recon085/3	10.97	20.52	23.07	26.2342		Recon085/3	15.2642	5.71423	3.16423
Recon085/6	16.1	15.75	6.8	Recon085/6	11.58	21.23	23.63	27.4777		Recon085/6	15.8977	6.24768	3.84768
Recon086/0	1.2	2.23	N/A	Recon086/0	25.31	33.31	35.87	-		Recon086/0	#VALUE!	#VALUE!	#VALUE!
Recon086/1	128.8	165.98	7.3	Recon086/1	11.73	21.7	23.16	26.9051		Recon086/1	15.1751	5.2051	3.7451
Recon086/6	75.3	64.63	4.6	Recon086/6	11.87	25.53	23.51	26.1794		Recon086/6	14.3094	0.649359	2.66936
Recon087/0	1.2	0.35	N/A	Recon087/0	17.64	31.29	32.67	37.1783		Recon087/0	19.5383	5.88828	4.50828
Recon087/1	166.9	202.89	3.4	Recon087/1	11.39	21.88	24.99	27.9916		Recon087/1	16.6016	6.11165	3.00165
Recon087/3	53.6	47.04	7.8	Recon087/3	11.39	20.96	24.16	28.0336		Recon087/3	16.6436	7.0736	3.8736
Recon087/6	24.5	26.44	7.7	Recon087/6	27.37	32.49	23.17	26.9805		Recon087/6	-0.389508	-5.50951	3.81049
Recon088/0	1.1	0.33	N/A	Recon088/0	19.5	27.92	31.86	35.3523		Recon088/0	15.8523	7.43234	3.49234
Recon088/1	89	108.7	8	Recon088/1	11.79	21.53	22.65	26.8936		Recon088/1	15.1036	5.36363	4.24363
Recon088/3	6.7	3.8	N/A	Recon088/3	12.02	21.63	23.4	27.8039		Recon088/3	15.7839	6.17391	4.40391
Recon088/6	65.3	66.84	8	Recon088/6	11.5	20.71	23.01	26.6926		Recon088/6	15.1926	5.98263	3.68263
Recon089/0	27.8	24.43	8.1	Recon089/0	11.72	21.85	22.98	26.5003		Recon089/0	14.7803	4.65032	3.52032
Recon089/1	0.3	1.67	N/A	Recon089/1	20.41	35.05	32.3	-		Recon089/1	#VALUE!	#VALUE!	#VALUE!
Recon089/3	2	1.68	N/A	Recon089/3	26.44	33	34.65	-		Recon089/3	#VALUE!	#VALUE!	#VALUE!
Recon089/6	31.3	31.38	8.2	Recon089/6	13.04	20.91	23.27	26.4919		Recon089/6	13.4519	5.58193	3.22193
Recon090/0	147.5	218.98	5.2	Recon090/0	11.32	21.32	23.97	27.4162		Recon090/0	16.0962	6.09618	3.44618
Recon091/0	97.3	129.37	7.7	Recon091/0	10.82	20.69	23.97	26.9855		Recon091/0	16.1655	6.29554	3.01554
Recon092/0	76.4	101.73	7.7	Recon092/0	11.27	21.12	22.91	26.4615		Recon092/0	15.1915	5.34154	3.55154
Recon093/0	49.8	47.6	4.5	Recon093/0	12.3	21.78	23.88	27.5616		Recon093/0	15.2616	5.78159	3.68159
Recon094/0	36.1	31.97	7.5	Recon094/0	11.74	20.84	23.84	26.9338		Recon094/0	15.1938	6.09379	3.09379
Recon095/0	5.9	3.4	N/A	Recon095/0	27.89	27.89	32.49	38.8725		Recon095/0	10.9825	10.9825	6.38252
Recon096/0	67.5	84.42	8.1	Recon096/0	13.3	21.95	23.72	27.6722		Recon096/0	14.3722	5.72216	3.95216
Recon097/0	119.2	167.66	7.6	Recon097/0	11.31	21.3	23.66	27.2436		Recon097/0	15.9336	5.94361	3.58361
Recon098/0	25.3	31.2	7.7	Recon098/0	11.33	20.2	22.77	26.883		Recon098/0	15.553	6.68304	4.11304
Recon100/0	-11.5	1.18	N/A	Recon100/0	25.94	33.98	35.57	-		Recon100/0	#VALUE!	#VALUE!	#VALUE!
Recon101/0	19.3	33.01	6.8	Recon101/0	30.66	20.94	23.87	27.4298		Recon101/0	-3.2302	6.4898	3.5598
Recon102/0	-5.1	13	8	Recon102/0	17.4	18.92	23.36	29.1629		Recon102/0	11.7629	10.2429	5.80292
Recon103/0	102.7	100.29	8.6	Recon103/0	10.22	19.63	22.37	26.4284		Recon103/0	16.2084	6.79843	4.05843
Recon104/0	47.4	48.32	8.8	Recon104/0	11.88	19.87	22.39	26.4462		Recon104/0	14.5662	6.57619	4.05619
Recon105/0	3.8	3.5	N/A	Recon105/0	13.1	22.96	25.12	28.7948		Recon105/0	15.6948	5.83483	3.67483
[truncated: 14 more columns]

## Sheet: AXIN2
	Nanodrop	Agilent						Raw Ct value		Delta Ct						Delta Ct (normalized to 18S)				Delta Ct (normalized to ACTB)				Delta Ct (normalized to GAPDH)					CD4 counts					Log2(CD4 count)						Normalized to Log2(CD4 count)
Sample Number:	RNA Conc. (ng/µl)	RNA Conc. (ng/µl)	RIN value:	Sample Name	18S Ct	ACTB Ct	GAPDH Ct	AXIN2 Ct		Sample Name	ΔCt 18S	ΔCt ACTB	ΔCt GAPDH		Sample Name	ΔCt 18S D0	ΔCt 18S 1M	ΔCt 18S 3M	ΔCt 18S 6M	ΔCt ACTB D0	ΔCt ACTB 1M	ΔCt ACTB 3M	ΔCt ACTB 6M	ΔCt GAPDH D0	ΔCt GAPDH 1M	ΔCt GAPDH 3M	ΔCt GAPDH 6M		CD4 D0	CD4 1M	CD4 3M	CD4 6M		Log2CD4 D0	Log2CD4 1M	Log2CD4 3M	Log2CD4 6M			ΔCt 18S D0	ΔCt 18S 1M	ΔCt 18S 3M	ΔCt 18S 6M	ΔCt ACTB D0	ΔCt ACTB 1M	ΔCt ACTB 3M	ΔCt ACTB 6M	ΔCt GAPDH D0	ΔCt GAPDH 1M
Recon001/0	-0.5	5.3	N/A	Recon001/0	24	31.77	34.12	-		Recon001/0	#VALUE!	#VALUE!	#VALUE!		Recon001	#VALUE!	#VALUE!	#VALUE!	20.5837	#VALUE!	#VALUE!	#VALUE!	12.0337	#VALUE!	#VALUE!	#VALUE!	9.61367		65	92	110	148		6.02237	6.52356	6.78136	7.20945			#VALUE!	#VALUE!	#VALUE!	2.4116	#VALUE!	#VALUE!	#VALUE!	1.66915	#VALUE!	#VALUE!
Recon001/1	1.3	3.66	N/A	Recon001/1	21.59	29.03	31.99	-		Recon001/1	#VALUE!	#VALUE!	#VALUE!		Recon003	#VALUE!	#VALUE!	16.2907	#VALUE!	#VALUE!	#VALUE!	8.76072	#VALUE!	#VALUE!	#VALUE!	5.66072	#VALUE!		569	839	326	371		9.15228	9.71253	8.34873	8.53528			#VALUE!	2.05061	1.95128	#VALUE!	#VALUE!	#VALUE!	1.04935	#VALUE!	#VALUE!	#VALUE!
Recon001/3	2.3	1.88	N/A	Recon001/3	20.07	27.84	30.14	-		Recon001/3	#VALUE!	#VALUE!	#VALUE!		Recon004	#VALUE!	17.7178	19.7458	#VALUE!	#VALUE!	9.81777	10.8258	#VALUE!	#VALUE!	6.99777	9.26583	#VALUE!		200	399	512	491		7.64386	8.64024	9	8.93958			#VALUE!	2.33043	2.19398	#VALUE!	#VALUE!	1.13628	1.20287	#VALUE!	#VALUE!	0.809904
Recon001/6	1.3	1.5	N/A	Recon001/6	18.08	26.63	29.05	38.6637		Recon001/6	20.5837	12.0337	9.61367		Recon005	21.5808	20.3478	#VALUE!	18.7562	12.6608	11.1478	#VALUE!	10.2562	11.4308	9.79776	#VALUE!	9.4962		181	425	391	468		7.49985	8.73132	8.61102	8.87036			2.8775	2.57189	#VALUE!	2.0988	1.68815	1.27676	#VALUE!	1.15623	1.52414	1.12214
Recon003/0	4.9	1.34	N/A	Recon003/0	26.14	35.11	35.18	-		Recon003/0	#VALUE!	#VALUE!	#VALUE!		Recon006	19.4817	20.4871	19.6424	18.6402	11.6217	10.9971	10.4924	10.9802	8.46166	9.43711	8.11235	9.88015		294	250	429	490		8.19967	7.96578	8.74483	8.93664			2.37591	#VALUE!	2.24617	#VALUE!	1.41733	1.38054	1.19983	1.22867	1.03195	1.18471
Recon003/1	-0.1	1.22	N/A	Recon003/1	25.12	34.06	34.37	-		Recon003/1	#VALUE!	#VALUE!	#VALUE!		Recon007	#VALUE!	-	#VALUE!	-	#VALUE!	-	#VALUE!	-	#VALUE!	-	#VALUE!	-		273	468	328	-		8.09276	8.87036	8.35755	#VALUE!			#VALUE!	#VALUE!	#VALUE!	#VALUE!	#VALUE!	#VALUE!	#VALUE!	#VALUE!	#VALUE!	#VALUE!
Recon003/3	0.1	0.75	N/A	Recon003/3	22.18	29.71	32.81	38.4707		Recon003/3	16.2907	8.76072	5.66072		Recon008	#VALUE!	#VALUE!	-	-	#VALUE!	#VALUE!	-	-	#VALUE!	#VALUE!	-	-		52	106	155	210		5.70044	6.72792	7.27612	7.71425			#VALUE!	2.53133	#VALUE!	#VALUE!	#VALUE!	#VALUE!	#VALUE!	#VALUE!	#VALUE!	#VALUE!
Recon003/6	0.8	1.03	N/A	Recon003/6	22.77	31.27	32.71	-		Recon003/6	#VALUE!	#VALUE!	#VALUE!		Recon009	#VALUE!	21.0656	21.0833	20.659	#VALUE!	12.5156	12.1633	5.54902	#VALUE!	10.8456	10.8933	10.049		192	320	245	275		7.58496	8.32193	7.93664	8.10329			#VALUE!	#VALUE!	2.65646	2.515	#VALUE!	1.50393	1.53255	0.684786	#VALUE!	1.30325
Recon004/0	0.4	3.26	N/A	Recon004/0	20.8	27.65	31.38	-		Recon004/0	#VALUE!	#VALUE!	#VALUE!		Recon010	#VALUE!	#VALUE!	22.083	#VALUE!	#VALUE!	#VALUE!	10.953	#VALUE!	#VALUE!	#VALUE!	11.203	#VALUE!		71	161	182	297		6.14975	7.33092	7.50779	8.21432			#VALUE!	#VALUE!	2.94134	#VALUE!	#VALUE!	#VALUE!	1.45888	#VALUE!	#VALUE!	#VALUE!
Recon004/1	0.3	1.54	N/A	Recon004/1	22.14	30.04	32.86	39.8578		Recon004/1	17.7178	9.81777	6.99777		Recon011	20.38	#VALUE!	#VALUE!	-	11.3	#VALUE!	#VALUE!	-	10.3	#VALUE!	#VALUE!	-		197	313	322	256		7.62205	8.29002	8.33092	8			2.67382	#VALUE!	#VALUE!	#VALUE!	1.48254	#VALUE!	#VALUE!	#VALUE!	1.35134	#VALUE!
Recon004/3	7.6	7.25	N/A	Recon004/3	13.23	22.15	23.71	32.9758		Recon004/3	19.7458	10.8258	9.26583		Recon012	#VALUE!	#VALUE!	#VALUE!	#VALUE!	#VALUE!	#VALUE!	#VALUE!	#VALUE!	#VALUE!	#VALUE!	#VALUE!	#VALUE!		213	267	113	173		7.73471	8.0607	6.82018	7.43463			#VALUE!	3.11639	#VALUE!	#VALUE!	#VALUE!	#VALUE!	#VALUE!	#VALUE!	#VALUE!	#VALUE!
Recon004/6	0.5	0.51	N/A	Recon004/6	23.21	31.8	31.92	-		Recon004/6	#VALUE!	#VALUE!	#VALUE!		Recon013	21.691	22.5279	22.0523	19.3799	12.651	13.6579	13.7323	10.2099	12.001	11.5879	11.7623	8.3299		100	150	145	152		6.64386	7.22882	7.17991	7.24793			3.26483	2.11136	3.07139	2.29315	1.90417	1.88936	1.9126	1.40866	1.80634	1.60301
Recon005/0	5.7	8.96	N/A	Recon005/0	13.29	22.21	23.44	34.8708		Recon005/0	21.5808	12.6608	11.4308		Recon014	21.1663	18.0045	#VALUE!	21.0498	11.7263	8.89454	#VALUE!	10.7598	10.3863	7.35454	#VALUE!	9.05979		239	369	302	350		7.90087	8.52748	8.2384	8.45121			2.67898	2.45606	#VALUE!	2.22867	1.48418	1.04304	#VALUE!	1.27317	1.31458	0.862452
Recon005/1	0.5	5.11	N/A	Recon005/1	14.85	24.05	25.4	35.1978		Recon005/1	20.3478	11.1478	9.79776		Recon015	19.2706	20.3834	#VALUE!	#VALUE!	10.1906	11.0734	#VALUE!	#VALUE!	8.10061	9.96336	#VALUE!	#VALUE!		214	315	555	697		7.74147	8.29921	9.11634	9.44501			2.48927	#VALUE!	#VALUE!	#VALUE!	1.31637	1.33427	#VALUE!	#VALUE!	1.04639	1.20052
Recon005/3	-1	2.38	N/A	Recon005/3	24.7	35.23	34.98	-		Recon005/3	#VALUE!	#VALUE!	#VALUE!		Recon016	#VALUE!	#VALUE!	19.3912	18.7105	#VALUE!	#VALUE!	10.5412	10.2905	#VALUE!	#VALUE!	8.85123	8.42051		131	315	300	379		7.03342	8.29921	8.22882	8.56605			#VALUE!	2.43276	2.3565	2.14375	#VALUE!	#VALUE!	1.28101	1.20131	#VALUE!	#VALUE!
Recon005/6	2.3	5.67	N/A	Recon005/6	19.72	28.22	28.98	38.4762		Recon005/6	18.7562	10.2562	9.4962		Recon018	#VALUE!	19.0862	17.0314	-	#VALUE!	11.4662	8.96143	-	#VALUE!	8.79619	7.79143	-		218	230	301	424		7.76818	7.84549	8.23362	8.72792			#VALUE!	2.51339	2.06852	#VALUE!	#VALUE!	1.4615	1.08839	#VALUE!	#VALUE!	1.12118
Recon006/0	22.5	4.21	N/A	Recon006/0	14.93	22.79	25.95	34.4117		Recon006/0	19.4817	11.6217	8.46166		Recon020	#VALUE!	19.9773	#VALUE!	20.4295	#VALUE!	11.4973	#VALUE!	12.9995	#VALUE!	9.88732	#VALUE!	9.69947		196	247	205	275		7.61471	7.94837	7.67948	8.10329			#VALUE!	2.2746	#VALUE!	#VALUE!	#VALUE!	1.4465	#VALUE!	1.60422	#VALUE!	1.24394
Recon006/1	83.9	18.95	7.7	Recon006/1	13.78	23.27	24.83	34.2671		Recon006/1	20.4871	10.9971	9.43711		Recon021	16.8276	19.6613	18.6549	-	11.8876	11.1213	11.9449	-	9.05762	8.77129	9.34489	-		368	400	404	-		8.52356	8.64386	8.65821	#VALUE!			1.97425	2.82287	2.15459	#VALUE!	1.39468	1.28661	1.3796	#VALUE!	1.06266	1.01474
Recon006/3	2	2.51	N/A	Recon006/3	15.45	24.6	26.98	35.0924		Recon006/3	19.6424	10.4924	8.11235		Recon022	18.6471	20.6942	#VALUE!	18.7976	13.2371	11.4842	#VALUE!	10.5876	9.79714	9.42421	#VALUE!	8.74761		179	161	250	343		7.48382	7.33092	7.96578	8.42206			2.49166	2.78944	#VALUE!	2.47583	1.76877	1.56654	#VALUE!	1.25713	1.30911	1.28554
Recon006/6	8	84.46	8.5	Recon006/6	12	19.66	20.76	30.6402		Recon006/6	18.6402	10.9802	9.88015		Recon024	#VALUE!	20.3988	#VALUE!	#VALUE!	#VALUE!	12.8188	#VALUE!	#VALUE!	#VALUE!	10.1188	#VALUE!	#VALUE!		134	159	195	193		7.06609	7.31288	7.60733	7.59246			#VALUE!	#VALUE!	#VALUE!	#VALUE!	#VALUE!	1.75291	#VALUE!	#VALUE!	#VALUE!	1.3837
Recon007/0	-0.5	1.33	N/A	Recon007/0	22.47	31.43	34.56	-		Recon007/0	#VALUE!	#VALUE!	#VALUE!		Recon025	10.8195	#VALUE!	#VALUE!	19.8203	6.10948	#VALUE!	#VALUE!	10.1703	1.72948	#VALUE!	#VALUE!	6.61027		204	236	208	-		7.67243	7.88264	7.70044	#VALUE!			1.41018	2.6136	#VALUE!	2.47234	0.796291	#VALUE!	#VALUE!	#VALUE!	0.225416	#VALUE!
Recon007/3	4.3	2.32	N/A	Recon007/3	21.54	30.72	32.51	-		Recon007/3	#VALUE!	#VALUE!	#VALUE!		Recon026	20.8725	19.5597	18.4861	18.4232	13.7325	9.62971	9.61606	12.5332	9.44248	7.36971	6.33606	8.25322		118	179	184	259		6.88264	7.48382	7.52356	8.01681			3.03263	#VALUE!	2.45709	2.35779	1.99523	1.28674	1.27813	1.56337	1.37193	0.984753
Recon008/0	0.7	0.68	N/A	Recon008/0	21.24	29.34	31.92	-		Recon008/0	#VALUE!	#VALUE!	#VALUE!		Recon027	#VALUE!	#VALUE!	#VALUE!	12.621	#VALUE!	#VALUE!	#VALUE!	8.99104	#VALUE!	#VALUE!	#VALUE!	6.62104		221	341	320	225		7.7879	8.41363	8.32193	7.81378			#VALUE!	2.35531	#VALUE!	1.48979	#VALUE!	#VALUE!	#VALUE!	1.15066	#VALUE!	#VALUE!
Recon008/1	-0.8	0.73	N/A	Recon008/1	18.77	27.32	29.16	-		Recon008/1	#VALUE!	#VALUE!	#VALUE!		Recon028	#VALUE!	19.1226	17.9394	17.8012	#VALUE!	8.45261	8.08936	7.46124	#VALUE!	5.67261	4.99936	5.09124		201	278	297	355		7.65105	8.11894	8.21432	8.47168			#VALUE!	#VALUE!	2.18391	2.17097	#VALUE!	1.0411	0.984787	0.880728	#VALUE!	0.698688
Recon009/0	0.2	0.53	N/A	Recon009/0	20.55	29	31.43	-		Recon009/0	#VALUE!	#VALUE!	#VALUE!		Recon029	18.9012	#VALUE!	#VALUE!	#VALUE!	10.5712	#VALUE!	#VALUE!	#VALUE!	6.50119	#VALUE!	#VALUE!	#VALUE!		169	283	312	294		7.40088	8.14466	8.2854	8.19967			2.55391	2.38829	#VALUE!	#VALUE!	1.42837	#VALUE!	#VALUE!	#VALUE!	0.878434	#VALUE!
Recon009/1	0.1	4.12	N/A	Recon009/1	17.06	25.61	27.28	38.1256		Recon009/1	21.0656	12.5156	10.8456		Recon030	#VALUE!	20.1143	17.1181	-	#VALUE!	10.8043	8.18805	-	#VALUE!	8.39429	4.69805	-		222	343	264	-		7.79442	8.42206	8.04439	#VALUE!			#VALUE!	#VALUE!	2.12795	#VALUE!	#VALUE!	1.28286	1.01786	#VALUE!	#VALUE!	0.996703
Recon009/3	4.8	8.26	N/A	Recon009/3	13.79	22.71	23.98	34.8733		Recon009/3	21.0833	12.1633	10.8933		Recon031	#VALUE!	#VALUE!	-	-	#VALUE!	#VALUE!	-	-	#VALUE!	#VALUE!	-	-		92	212	292	-		6.52356	7.72792	8.18982	#VALUE!			#VALUE!	2.13705	#VALUE!	#VALUE!	#VALUE!	#VALUE!	#VALUE!	#VALUE!	#VALUE!	#VALUE!
Recon009/6	18.3	11.54	8.1	Recon009/6	12.7	27.81	23.31	33.359		Recon009/6	20.659	5.54902	10.049		Recon032	#VALUE!	16.1772	17.4524	15.3999	#VALUE!	11.5272	8.9924	9.26989	#VALUE!	8.30715	5.3824	7.21989		142	190	177	254		7.14975	7.56986	7.46761	7.98868			#VALUE!	#VALUE!	2.33708	1.85052	#VALUE!	1.52277	1.20419	1.16038	#VALUE!	1.0974
Recon010/0	0.3	1.25	N/A	Recon010/0	20.98	29.43	30.57	-		Recon010/0	#VALUE!	#VALUE!	#VALUE!		Recon034	18.4758	#VALUE!	#VALUE!	18.5417	9.14578	#VALUE!	#VALUE!	9.52167	5.94578	#VALUE!	#VALUE!	6.72167		176	298	334	320		7.45943	8.21917	8.3837	8.32193			2.47683	#VALUE!	#VALUE!	2.08669	1.22607	#VALUE!	#VALUE!	1.14417	0.797082	#VALUE!
Recon010/1	-0.3	2.64	N/A	Recon010/1	18.13	27.13	28.72	-		Recon010/1	#VALUE!	#VALUE!	#VALUE!		Recon035	16.1806	#VALUE!	#VALUE!	#VALUE!	6.0306	#VALUE!	#VALUE!	#VALUE!	2.7706	#VALUE!	#VALUE!	#VALUE!		255	339	394	473		7.99435	8.40514	8.62205	8.8857			2.024	#VALUE!	#VALUE!	#VALUE!	0.754357	#VALUE!	#VALUE!	#VALUE!	0.346569	#VALUE!
Recon010/3	3.2	3.86	N/A	Recon010/3	15.87	27	26.75	37.953		Recon010/3	22.083	10.953	11.203		Recon036	#VALUE!	#VALUE!	#VALUE!	7.4922	#VALUE!	#VALUE!	#VALUE!	3.7522	#VALUE!	#VALUE!	#VALUE!	2.0722		36	63	162	145		5.16993	5.97728	7.33985	7.17991			#VALUE!	#VALUE!	#VALUE!	0.857087	#VALUE!	#VALUE!	#VALUE!	0.522597	#VALUE!	#VALUE!
Recon010/6	0.3	1.67	N/A	Recon010/6	18.91	27.28	29.16	-		Recon010/6	#VALUE!	#VALUE!	#VALUE!		Recon037	#VALUE!	#VALUE!	#VALUE!	17.4344	#VALUE!	#VALUE!	#VALUE!	7.80437	#VALUE!	#VALUE!	#VALUE!	6.07437		241	378	433	428		7.91289	8.56224	8.75822	8.74147			#VALUE!	#VALUE!	#VALUE!	#VALUE!	#VALUE!	#VALUE!	#VALUE!	0.892798	#VALUE!	#VALUE!
Recon011/0	79	83.45	6.5	Recon011/0	13.74	22.82	23.82	34.12		Recon011/0	20.38	11.3	10.3		Recon038	#VALUE!	#VALUE!	20.9962	-	#VALUE!	#VALUE!	14.8962	-	#VALUE!	#VALUE!	11.0662	-		71	90	96	-		6.14975	6.49185	6.58496	#VALUE!			#VALUE!	#VALUE!	3.18851	#VALUE!	#VALUE!	#VALUE!	2.26215	#VALUE!	#VALUE!	#VALUE!
Recon011/1	0.2	1.48	N/A	Recon011/1	21.26	29.34	32.06	-		Recon011/1	#VALUE!	#VALUE!	#VALUE!		Recon039	#VALUE!	#VALUE!	19.5038	18.8616	#VALUE!	#VALUE!	10.7138	10.5516	#VALUE!	#VALUE!	7.38384	7.17158		275	398	417	540		8.10329	8.63662	8.7039	9.07682			#VALUE!	2.32612	2.24082	2.19323	#VALUE!	#VALUE!	1.23092	1.16248	#VALUE!	#VALUE!
Recon011/3	-0.7	6.2	N/A	Recon011/3	22.9	31.35	33.08	-		Recon011/3	#VALUE!	#VALUE!	#VALUE!		Recon040	19.64	18.2202	-	12.9419	10.18	8.83024	-	13.9619	7.74998	5.81024	-	9.42188		291	228	299	388		8.18488	7.83289	8.224	8.59991			2.39955	2.99511	#VALUE!	1.75276	1.24376	1.12733	#VALUE!	1.62349	0.946866	0.741774
Recon012/0	0.2	2.41	N/A	Recon012/0	17.92	26.65	28.73	-		Recon012/0	#VALUE!	#VALUE!	#VALUE!		Recon041	17.7925	18.4796	19.1577	17.9481	7.92249	10.1196	8.63772	6.19806	6.81249	7.3396	6.37772	5.48806		35	72	106	167		5.12928	6.16993	6.72792	7.3837			3.46881	1.72968	2.84749	2.1057	1.54456	1.64015	1.28386	0.839424	1.32816	1.18958
Recon012/1	0.3	3.68	N/A	Recon012/1	25.15	34.14	35.57	-		Recon012/1	#VALUE!	#VALUE!	#VALUE!		Recon042	19.5563	13.425	#VALUE!	18.9789	11.0263	8.27499	#VALUE!	9.86894	7.71631	5.90499	#VALUE!	7.22894		115	217	305	368		6.84549	7.76155	8.25267	8.52356			2.85682	#VALUE!	#VALUE!	2.33612	1.61074	1.06615	#VALUE!	1.15784	1.12721	0.760801
Recon012/3	-0.6	0.57	N/A	Recon012/3	26.34	36.75	35.19	-		Recon012/3	#VALUE!	#VALUE!	#VALUE!		Recon043	18.316	-	#VALUE!	17.5471	7.81595	-	#VALUE!	7.09711	6.61595	-	#VALUE!	5.60711		212	284	246	279		7.72792	8.14975	7.94251	8.12412			2.3701	#VALUE!	#VALUE!	2.33966	1.01139	#VALUE!	#VALUE!	0.873585	0.85611	#VALUE!
Recon012/6	-0.3	0.83	N/A	Recon012/6	25.44	36.04	35.33	-		Recon012/6	#VALUE!	#VALUE!	#VALUE!		Recon044	#VALUE!	#VALUE!	18.9212	17.838	#VALUE!	#VALUE!	9.8212	8.88805	#VALUE!	#VALUE!	6.8612	5.56805		35	96	168	181		5.12928	6.58496	7.39232	7.49985			#VALUE!	#VALUE!	2.55958	#VALUE!	#VALUE!	#VALUE!	1.32857	1.1851	#VALUE!	#VALUE!
Recon013/0	3.5	6.06	N/A	Recon013/0	15.27	24.31	24.96	36.961		Recon013/0	21.691	12.651	12.001		Recon045	#VALUE!	#VALUE!	-	-	#VALUE!	#VALUE!	-	-	#VALUE!	#VALUE!	-	-		99	305	-	-		6.62936	8.25267	#VALUE!	#VALUE!			#VALUE!	2.3831	#VALUE!	#VALUE!	#VALUE!	#VALUE!	#VALUE!	#VALUE!	#VALUE!	#VALUE!
Recon013/1	39.7	52.83	8.3	Recon013/1	13.47	22.34	24.41	35.9979		Recon013/1	22.5279	13.6579	11.5879		Recon046	20.1154	20.1105	18.3982	17.7446	3.52539	11.3305	8.83816	9.42458	7.66539	8.49051	6.30816	5.95458		209	347		282		7.70736	8.43879	#NUM!	8.13955			2.60989	#VALUE!	#NUM!	1.95609	0.457405	1.34267	#NUM!	1.15787	0.994554	1.00613
Recon013/3	107.2	163.95	8.1	Recon013/3	12.76	21.08	23.05	34.8123		Recon013/3	22.0523	13.7323	11.7623		Recon047	#VALUE!	#VALUE!	19.9794	20.6513	#VALUE!	#VALUE!	13.9894	10.3313	#VALUE!	#VALUE!	10.6594	8.38135		383	372	511	538		8.5812	8.53916	8.99718	9.07146			#VALUE!	#VALUE!	2.22062	2.52928	#VALUE!	#VALUE!	1.55486	1.13888	#VALUE!	#VALUE!
Recon013/6	0.3	1.2	N/A	Recon013/6	18.46	27.63	29.51	37.8399		Recon013/6	19.3799	10.2099	8.3299		Recon048	#VALUE!	#VALUE!	22.8603	#VALUE!	#VALUE!	#VALUE!	9.96026	#VALUE!	#VALUE!	#VALUE!	10.9603	#VALUE!		105	293	288	287		6.71425	8.19476	8.16993	8.16491			#VALUE!	#VALUE!	2.7981	#VALUE!	#VALUE!	#VALUE!	1.21914	#VALUE!	#VALUE!	#VALUE!
Recon014/0	0.9	5.45	N/A	Recon014/0	17.79	27.23	28.57	38.9563		Recon014/0	21.1663	11.7263	10.3863		Recon049	#VALUE!	#VALUE!	20.6156	17.1433	#VALUE!	#VALUE!	10.9656	10.1133	#VALUE!	#VALUE!	8.0256	6.61325		254	272	221	282		7.98868	8.08746	7.7879	8.13955			#VALUE!	3.10937	2.64713	#VALUE!	#VALUE!	#VALUE!	1.40803	1.24248	#VALUE!	#VALUE!
Recon014/1	0.1	4.67	N/A	Recon014/1	16.88	25.99	27.53	34.8845		Recon014/1	18.0045	8.89454	7.35454		Recon050	#VALUE!	21.246	-	-	#VALUE!	12.886	-	-	#VALUE!	10.366	-	-		87	114	-	-		6.44294	6.83289	#VALUE!	#VALUE!			#VALUE!	#VALUE!	#VALUE!	#VALUE!	#VALUE!	1.88587	#VALUE!	#VALUE!	#VALUE!	1.51707
Recon014/3	0.6	3.08	N/A	Recon014/3	21.14	31.95	33.06	-		Recon014/3	#VALUE!	#VALUE!	#VALUE!		Recon051	20.444	-	-	-	11.114	-	-	-	8.644	-	-	-		339	-	-	-		8.40514	#VALUE!	#VALUE!	#VALUE!			2.43232	#VALUE!	#VALUE!	#VALUE!	1.32229	#VALUE!	#VALUE!	#VALUE!	1.02842	#VALUE!
Recon014/6	25.6	14.06	N/A	Recon014/6	12.17	22.46	24.16	33.2198		Recon014/6	21.0498	10.7598	9.05979		Recon052	19.4103	-	-	-	10.3103	-	-	-	8.08032	-	-	-		-	-	-	-		#VALUE!	#VALUE!	#VALUE!	#VALUE!			#VALUE!	#VALUE!	#VALUE!	#VALUE!	#VALUE!	#VALUE!	#VALUE!	#VALUE!	#VALUE!	#VALUE!
Recon015/0	2.3	2.35	N/A	Recon015/0	16.55	25.63	27.72	35.8206		Recon015/0	19.2706	10.1906	8.10061		Recon053	12.709	-	-	-	6.80899	-	-	-	5.33899	-	-	-		-	-	-	-		#VALUE!	#VALUE!	#VALUE!	#VALUE!			#VALUE!	#VALUE!	#VALUE!	#VALUE!	#VALUE!	#VALUE!	#VALUE!	#VALUE!	#VALUE!	#VALUE!
Recon015/1	-0.3	1.74	N/A	Recon015/1	18.01	27.32	28.43	38.3934		Recon015/1	20.3834	11.0734	9.96336		Recon054	22.4287	-	-	-	13.4787	-	-	-	9.23873	-	-	-		-	-	-	-		#VALUE!	#VALUE!	#VALUE!	#VALUE!			#VALUE!	#VALUE!	#VALUE!	#VALUE!	#VALUE!	#VALUE!	#VALUE!	#VALUE!	#VALUE!	#VALUE!
Recon015/3	0	0.43	N/A	Recon015/3	21.17	29.9	30.27	-		Recon015/3	#VALUE!	#VALUE!	#VALUE!		Recon056	8.08206	-	-	-	-3.43794	-	-	-	8.48206	-	-	-		-	-	-	-		#VALUE!	#VALUE!	#VALUE!	#VALUE!			#VALUE!	#VALUE!	#VALUE!	#VALUE!	#VALUE!	#VALUE!	#VALUE!	#VALUE!	#VALUE!	#VALUE!
Recon015/6	0.3	2.2	N/A	Recon015/6	24.1	32.8	33.72	-		Recon015/6	#VALUE!	#VALUE!	#VALUE!		Recon057	19.464	-	-	-	9.09403	-	-	-	6.66403	-	-	-		-	-	-	-		#VALUE!	#VALUE!	#VALUE!	#VALUE!			#VALUE!	#VALUE!	#VALUE!	#VALUE!	#VALUE!	#VALUE!	#VALUE!	#VALUE!	#VALUE!	#VALUE!
Recon016/0	0.8	1.11	N/A	Recon016/0	23	32.25	34.05	-		Recon016/0	#VALUE!	#VALUE!	#VALUE!		Recon058	21.8478	-	-	-	11.4678	-	-	-	8.78776	-	-	-			-	-	-		#NUM!	#VALUE!	#VALUE!	#VALUE!			#NUM!	#VALUE!	#VALUE!	#VALUE!	#NUM!	#VALUE!	#VALUE!	#VALUE!	#NUM!	#VALUE!
Recon016/1	1.5	1.62	N/A	Recon016/1	24.07	29.21	31.7	-		Recon016/1	#VALUE!	#VALUE!	#VALUE!		Recon059	8.22047	-	-	-	1.83047	-	-	-	7.62047	-	-	-			-	-	-		#NUM!	#VALUE!	#VALUE!	#VALUE!			#NUM!	#VALUE!	#VALUE!	#VALUE!	#NUM!	#VALUE!	#VALUE!	#VALUE!	#NUM!	#VALUE!
Recon016/3	2.4	1.41	N/A	Recon016/3	14.28	23.13	24.82	33.6712		Recon016/3	19.3912	10.5412	8.85123		Recon060	19.309	-	-	-	9.02896	-	-	-	6.75896	-	-	-		-	-	-	-		#VALUE!	#VALUE!	#VALUE!	#VALUE!			#VALUE!	#VALUE!	#VALUE!	#VALUE!	#VALUE!	#VALUE!	#VALUE!	#VALUE!	#VALUE!	#VALUE!
Recon016/6	0.5	1.69	N/A	Recon016/6	18.23	26.65	28.52	36.9405		Recon016/6	18.7105	10.2905	8.42051		Recon061	19.8428	-	-	-	10.2528	-	-	-	7.65282	-	-	-			-	-	-		#NUM!	#VALUE!	#VALUE!	#VALUE!			#NUM!	#VALUE!	#VALUE!	#VALUE!	#NUM!	#VALUE!	#VALUE!	#VALUE!	#NUM!	#VALUE!
Recon018/0	-0.4	0.58	N/A	Recon018/0	22.18	29.82	33.93	-		Recon018/0	#VALUE!	#VALUE!	#VALUE!		Recon062	20.1515	-	-	-	10.4615	-	-	-	7.80153	-	-	-			-	-	-		#NUM!	#VALUE!	#VALUE!	#VALUE!			#NUM!	#VALUE!	#VALUE!	#VALUE!	#NUM!	#VALUE!	#VALUE!	#VALUE!	#NUM!	#VALUE!
Recon018/1	4.2	4.2	N/A	Recon018/1	14.61	22.23	24.9	33.6962		Recon018/1	19.0862	11.4662	8.79619		Recon063	20.1769	-	-	-	11.1169	-	-	-	8.23689	-	-	-			-	-	-		#NUM!	#VALUE!	#VALUE!	#VALUE!			#NUM!	#VALUE!	#VALUE!	#VALUE!	#NUM!	#VALUE!	#VALUE!	#VALUE!	#NUM!	#VALUE!
Recon018/3	0	21.93	8.4	Recon018/3	12.55	20.62	21.79	29.5814		Recon018/3	17.0314	8.96143	7.79143		Recon064	#VALUE!	-	-	-	#VALUE!	-	-	-	#VALUE!	-	-	-			-	-	-		#NUM!	#VALUE!	#VALUE!	#VALUE!			#VALUE!	#VALUE!	#VALUE!	#VALUE!	#VALUE!	#VALUE!	#VALUE!	#VALUE!	#VALUE!	#VALUE!
Recon020/0	-0.2	2.11	N/A	Recon020/0	25.31	33.37	34.64	-		Recon020/0	#VALUE!	#VALUE!	#VALUE!		Recon065	20.8201	21.4429	-	-	11.2801	12.7329	-	-	8.5301	11.5229	-	-		685	-	-	-		9.41996	#VALUE!	#VALUE!	#VALUE!			2.21021	#VALUE!	#VALUE!	#VALUE!	1.19747	#VALUE!	#VALUE!	#VALUE!	0.905534	#VALUE!
Recon020/1	43.2	101.41	8.6	Recon020/1	12.78	21.26	22.87	32.7573		Recon020/1	19.9773	11.4973	9.88732		Recon066	19.8906	-	-	-	8.64056	-	-	-	6.72056	-	-	-			-	-	-		#NUM!	#VALUE!	#VALUE!	#VALUE!			#NUM!	#VALUE!	#VALUE!	#VALUE!	#NUM!	#VALUE!	#VALUE!	#VALUE!	#NUM!	#VALUE!
Recon020/3	-0.4	0.5	N/A	Recon020/3	25.05	33.35	35.51	-		Recon020/3	#VALUE!	#VALUE!	#VALUE!		Recon067	9.57159	-	-	-	4.81159	-	-	-	7.32159	-	-	-			-	-	-		#NUM!	#VALUE!	#VALUE!	#VALUE!			#NUM!	2.48345	#VALUE!	#VALUE!	#NUM!	#VALUE!	#VALUE!	#VALUE!	#NUM!	#VALUE!
Recon020/6	-0.8	3.1	N/A	Recon020/6	18.6	26.03	29.33	39.0295		Recon020/6	20.4295	12.9995	9.69947		Recon068	20.6236	20.5533	#VALUE!	-	10.9236	12.1133	#VALUE!	-	8.2636	8.84331	#VALUE!	-		203	310	290	-		7.66534	8.27612	8.17991	#VALUE!			2.6905	2.66155	#VALUE!	#VALUE!	1.42506	1.46365	#VALUE!	#VALUE!	1.07805	1.06853
Recon021/0	5.8	19.01	N/A	Recon021/0	18.4	23.34	26.17	35.2276		Recon021/0	16.8276	11.8876	9.05762		Recon069	20.6775	21.108	-	-	11.4875	11.948	-	-	9.10747	10.418	-	-		126	244	-	-		6.97728	7.93074	#VALUE!	#VALUE!			2.96354	#VALUE!	#VALUE!	#VALUE!	1.64641	1.50655	#VALUE!	#VALUE!	1.3053	1.31363
Recon021/1	33.7	8.83	N/A	Recon021/1	14.32	22.86	25.21	33.9813		Recon021/1	19.6613	11.1213	8.77129		Recon070	#VALUE!	#VALUE!	3.00974	22.3454	#VALUE!	#VALUE!	#VALUE!	12.6954	#VALUE!	#VALUE!	10.4697	8.12537		61	351	294	134		5.93074	8.45533	8.19967	7.06609			#VALUE!	2.68486	0.367057	2.73508	#VALUE!	#VALUE!	#VALUE!	1.79666	#VALUE!	#VALUE!
Recon021/3	9.3	101.79	8.8	Recon021/3	11.9	18.61	21.21	30.5549		Recon021/3	18.6549	11.9449	9.34489		Recon071	#VALUE!	21.5834	#VALUE!	20.2825	#VALUE!	12.8334	#VALUE!	11.1125	#VALUE!	10.1234	#VALUE!	8.82246		180	263	307	288		7.49185	8.03892	8.26209	8.16993			#VALUE!	#VALUE!	#VALUE!	2.66102	#VALUE!	1.5964	#VALUE!	1.36017	#VALUE!	1.25929
Recon022/0	0.7	54.99	8.9	Recon022/0	11.98	17.39	20.83	30.6271		Recon022/0	18.6471	13.2371	9.79714		Recon072	23.86	#VALUE!	20.1579	21.725	15.8	#VALUE!	11.7979	12.995	12.09	#VALUE!	9.64787	10.285		22	241	223	197		4.45943	7.91289	7.8009	7.62205			5.35046	#VALUE!	2.58404	3.02581	3.54306	#VALUE!	1.51237	1.70493	2.71111	#VALUE!
Recon022/1	-0.3	9.26	N/A	Recon022/1	16.38	25.59	27.65	37.0742		Recon022/1	20.6942	11.4842	9.42421		Recon074	23.0942	#VALUE!	21.5522	21.978	14.3742	#VALUE!	12.5522	12.668	11.4742	#VALUE!	9.70225	9.63802		115	192	126	145		6.84549	7.58496	6.97728	7.17991			3.37364	2.51034	3.08892	2.60828	2.0998	#VALUE!	1.79902	1.76437	1.67617	#VALUE!
Recon022/2	-1.4	6.55	N/A	Recon022/2	21.04	29.69	30.21	-		Recon022/2	#VALUE!	#VALUE!	#VALUE!		Recon075	20.1195	20.8681	20.9609	19.9102	10.7195	11.7781	12.0409	5.76022	8.94951	9.36814	9.19091	8.72022		292	318	304	344		8.18982	8.31288	8.24793	8.42626			2.45665	#VALUE!	2.54135	2.15074	1.30888	1.41685	1.45987	0.683603	1.09276	1.12694
Recon022/3	58.8	6.94	N/A	Recon022/3	23.49	35.21	34.8	-		Recon022/3	#VALUE!	#VALUE!	#VALUE!		Recon076	20.6928	#VALUE!	21.2024	20.749	10.4828	#VALUE!	11.9824	11.429	8.45275	#VALUE!	9.01238	7.66896		299	307	526	612		8.224	8.26209	9.03892	9.25739			2.51614	2.2271	2.34568	2.23907	1.27465	#VALUE!	1.32564	1.23458	1.02781	#VALUE!
Recon022/6	13.8			Recon022/6	13.24	21.45	23.29	32.0376		Recon022/6	18.7976	10.5876	8.74761		Recon077	#VALUE!	19.3535	19.4749	19.6957	#VALUE!	9.78347	10.0949	10.4157	#VALUE!	7.74347	7.92492	8.03571		206	413	631	616		7.6865	8.69	9.3015	9.26679			#VALUE!	#VALUE!	2.09374	2.35788	#VALUE!	1.12583	1.0853	1.12398	#VALUE!	0.891078
Recon024/0	0.5	3.56	N/A	Recon024/0	21.3	28.23	32.15	-		Recon024/0	#VALUE!	#VALUE!	#VALUE!		Recon078	#VALUE!	#VALUE!	21.6005	20.822	#VALUE!	#VALUE!	12.4905	12.542	#VALUE!	#VALUE!	10.1005	9.87204		248	308	294	327		7.9542	8.26679	8.19967	8.35315			#VALUE!	2.24652	2.63431	2.28469	#VALUE!	#VALUE!	1.52329	1.50148	#VALUE!	#VALUE!
Recon024/1	1.9	1.08	N/A	Recon024/1	15.57	23.15	25.85	35.9688		Recon024/1	20.3988	12.8188	10.1188		Recon079	20.3227	20.083	19.1719	9.41434	12.1227	11.853	9.62185	4.47434	8.61271	7.57296	8.39185	8.60434		340	491	363	554		8.40939	8.93958	8.50383	9.11374			2.41667	2.37364	2.2545	1.1325	1.44157	1.3259	1.13147	0.490945	1.02418	0.847127
Recon024/3	-0.3	1.98	N/A	Recon024/3	28.21	35.23	36.1	-		Recon024/3	#VALUE!	#VALUE!	#VALUE!		Recon080	#VALUE!	20.3776	20.2244	19.6037	#VALUE!	11.7276	11.2844	11.0337	#VALUE!	8.59762	9.17444	8.77374		498	384	380	318		8.96	8.58496	8.56986	8.31288			#VALUE!	#VALUE!	2.35995	2.73036	#VALUE!	1.36607	1.31676	1.32731	#VALUE!	1.00147
Recon024/6	0	3.38	N/A	Recon024/6	21.26	28.54	31.98	-		Recon024/6	#VALUE!	#VALUE!	#VALUE!		Recon081	#VALUE!	#VALUE!	21.5362	20.955	#VALUE!	#VALUE!	13.1962	12.965	#VALUE!	#VALUE!	9.69618	7.88501		162	207	179	145		7.33985	7.69349	7.48382	7.17991			#VALUE!	#VALUE!	2.8777	2.40185	#VALUE!	#VALUE!	1.7633	1.80573	#VALUE!	#VALUE!
Recon025/0	1	1.99	N/A	Recon025/0	26.34	31.05	35.43	37.1595		Recon025/0	10.8195	6.10948	1.72948		Recon082	#VALUE!	#VALUE!	20.7382	#VALUE!	#VALUE!	#VALUE!	11.4482	#VALUE!	#VALUE!	#VALUE!	8.75821	#VALUE!		320	355	423	423		8.32193	8.47168	8.72451	8.72451			#VALUE!	2.66891	2.377	#VALUE!	#VALUE!	#VALUE!	1.31219	#VALUE!	#VALUE!	#VALUE!
Recon025/1	2	0.43	N/A	Recon025/1	24	29.92	32.85	-		Recon025/1	#VALUE!	#VALUE!	#VALUE!		Recon083	#VALUE!	20.8026	21.4271	20.2607	#VALUE!	11.5326	11.4971	14.5907	#VALUE!	9.11262	9.2871	10.3707		253	222	327	254		7.98299	7.79442	8.35315	7.98868			#VALUE!	2.56116	2.56515	#VALUE!	#VALUE!	1.4796	1.37638	1.82642	#VALUE!	1.16912
Recon025/3	0.3	0.92	N/A	Recon025/3	20.76	29.55	33.97	-		Recon025/3	#VALUE!	#VALUE!	#VALUE!		Recon084	20.5701	21.2084	21.2733	8.40303	10.4401	8.68842	11.7233	13.503	7.66006	8.47842	9.17335	11.063		222	311	444	-		7.79442	8.28077	8.79442	#VALUE!			2.63908	2.72421	2.41896	1.01476	1.33943	1.04923	1.33304	#VALUE!	0.982763	1.02387
Recon025/6	8.5	14.68	8	Recon025/6	12.63	22.28	25.84	32.4503		Recon025/6	19.8203	10.1703	6.61027		Recon085	#VALUE!	20.9205	22.3751	21.22	#VALUE!	11.6805	12.8051	11.57	#VALUE!	9.61049	9.60505	9.17001		136	205	299	311		7.08746	7.67948	8.224	8.28077			#VALUE!	2.3674	2.7207	2.42379	#VALUE!	1.521	1.55703	1.39721	#VALUE!	1.25145
Recon026/0	0.7	0.66	N/A	Recon026/0	15.96	23.1	27.39	36.8325		Recon026/0	20.8725	13.7325	9.44248		Recon086	#VALUE!	20.3151	21.266	20.339	#VALUE!	10.3451	11.656	6.67905	#VALUE!	8.88513	9.88602	8.69905		194	383	540	432		7.59991	8.5812	9.07682	8.75489			#VALUE!	2.79213	2.34289	2.39287	#VALUE!	1.20556	1.28415	0.762894	#VALUE!	1.03542
Recon026/1	40	34.34	7.8	Recon026/1	11.13	21.06	23.32	30.6897		Recon026/1	19.5597	9.62971	7.36971		Recon087	#VALUE!	22.3528	#VALUE!	5.31784	#VALUE!	11.8628	#VALUE!	0.19784	#VALUE!	8.75277	#VALUE!	9.51784		213	257	327	362		7.73471	8.00562	8.35315	8.49985			#VALUE!	2.75024	#VALUE!	0.689353	#VALUE!	1.4818	#VALUE!	0.0232757	#VALUE!	1.09333
Recon026/3	0.3	1.08	N/A	Recon026/3	16.84	25.71	28.99	35.3261		Recon026/3	18.4861	9.61606	6.33606		Recon088	#VALUE!	21.3461	-	21.1447	#VALUE!	11.6061	-	11.9347	#VALUE!	10.4861	-	9.63473		66	217	193	210		6.04439	7.76155	7.59246	7.71425			#VALUE!	#VALUE!	#VALUE!	2.33298	#VALUE!	1.49534	#VALUE!	1.5471	#VALUE!	1.35104
Recon026/6	3.1	2.05	N/A	Recon026/6	17.72	23.61	27.89	36.1432		Recon026/6	18.4232	12.5332	8.25322		Recon089	19.4393	#VALUE!	-	18.8819	9.30926	#VALUE!	-	11.0119	8.17926	#VALUE!	-	8.65188		404	411	470	535		8.65821	8.68299	8.87652	9.0634			2.24518	#VALUE!	#VALUE!	#VALUE!	1.07519	#VALUE!	#VALUE!	1.21498	0.944683	#VALUE!
Recon027/0	1.2	0.48	N/A	Recon027/0	25.97	32.31	34.18	-		Recon027/0	#VALUE!	#VALUE!	#VALUE!		Recon090	22.8204	-	-	-	12.8204	-	-	-	10.1704	-	-	-		115	-	-	-		6.84549	#VALUE!	#VALUE!	#VALUE!			3.33364	#VALUE!	#VALUE!	#VALUE!	1.87282	#VALUE!	#VALUE!	#VALUE!	1.48571	#VALUE!
Recon027/1	1.5	0.79	N/A	Recon027/1	28.97	31.88	34.82	-		Recon027/1	#VALUE!	#VALUE!	#VALUE!		Recon091	19.8877	-	-	-	10.0177	-	-	-	6.73769	-	-	-		-	-	-	-		#VALUE!	#VALUE!	#VALUE!	#VALUE!			#VALUE!	#VALUE!	#VALUE!	#VALUE!	#VALUE!	#VALUE!	#VALUE!	#VALUE!	#VALUE!	#VALUE!
Recon027/3	-0.6	0.23	N/A	Recon027/3	19.07	27.69	31.17	-		Recon027/3	#VALUE!	#VALUE!	#VALUE!		Recon092	19.8787	-	-	-	10.0287	-	-	-	8.23871	-	-	-		-	-	-	-		#VALUE!	#VALUE!	#VALUE!	#VALUE!			#VALUE!	#VALUE!	#VALUE!	#VALUE!	#VALUE!	#VALUE!	#VALUE!	#VALUE!	#VALUE!	#VALUE!
Recon027/6	1.6	1.15	N/A	Recon027/6	22.57	26.2	28.57	35.191		Recon027/6	12.621	8.99104	6.62104		Recon093	18.9724	-	-	-	9.49242	-	-	-	7.39242	-	-	-		-	-	-	-		#VALUE!	#VALUE!	#VALUE!	#VALUE!			#VALUE!	#VALUE!	#VALUE!	#VALUE!	#VALUE!	#VALUE!	#VALUE!	#VALUE!	#VALUE!	#VALUE!
Recon028/0	-1.1	1.04	N/A	Recon028/0	19.85	29.4	33.15	-		Recon028/0	#VALUE!	#VALUE!	#VALUE!		Recon094	20.4587	-	-	-	11.3587	-	-	-	8.3587	-	-	-		-	-	-	-		#VALUE!	#VALUE!	#VALUE!	#VALUE!			#VALUE!	#VALUE!	#VALUE!	#VALUE!	#VALUE!	#VALUE!	#VALUE!	#VALUE!	#VALUE!	#VALUE!
Recon028/1	-0.1	0.6	N/A	Recon028/1	11.96	22.63	25.41	31.0826		Recon028/1	19.1226	8.45261	5.67261		Recon095	#VALUE!	-	-	-	#VALUE!	-	-	-	#VALUE!	-	-	-		-	-	-	-		#VALUE!	#VALUE!	#VALUE!	#VALUE!			#VALUE!	#VALUE!	#VALUE!	#VALUE!	#VALUE!	#VALUE!	#VALUE!	#VALUE!	#VALUE!	#VALUE!
Recon028/3	0.1	1.15	N/A	Recon028/3	14.95	24.8	27.89	32.8894		Recon028/3	17.9394	8.08936	4.99936		Recon096	20.596	-	-	-	11.946	-	-	-	10.176	-	-	-		-	-	-	-		#VALUE!	#VALUE!	#VALUE!	#VALUE!			#VALUE!	#VALUE!	#VALUE!	#VALUE!	#VALUE!	#VALUE!	#VALUE!	#VALUE!	#VALUE!	#VALUE!
Recon028/6	48.7	45.15	7.6	Recon028/6	10.96	21.3	23.67	28.7612		Recon028/6	17.8012	7.46124	5.09124		Recon097	22.592	-	-	-	12.602	-	-	-	10.242	-	-	-		-	-	-	-		#VALUE!	#VALUE!	#VALUE!	#VALUE!			#VALUE!	#VALUE!	#VALUE!	#VALUE!	#VALUE!	#VALUE!	#VALUE!	#VALUE!	#VALUE!	#VALUE!
Recon029/0	1.3	3.6	N/A	Recon029/0	14.73	23.06	27.13	33.6312		Recon029/0	18.9012	10.5712	6.50119		Recon098	21.6183	-	-	-	12.7483	-	-	-	10.1783	-	-	-		-	-	-	-		#VALUE!	#VALUE!	#VALUE!	#VALUE!			#VALUE!	#VALUE!	#VALUE!	#VALUE!	#VALUE!	#VALUE!	#VALUE!	#VALUE!	#VALUE!	#VALUE!
Recon029/1	1.1	1.95	N/A	Recon029/1	18.15	26.95	30.19	-		Recon029/1	#VALUE!	#VALUE!	#VALUE!		Recon100	#VALUE!	-	-	-	#VALUE!	-	-	-	#VALUE!	-	-	-		-	-	-	-		#VALUE!	#VALUE!	#VALUE!	#VALUE!			#VALUE!	#VALUE!	#VALUE!	#VALUE!	#VALUE!	#VALUE!	#VALUE!	#VALUE!	#VALUE!	#VALUE!
Recon029/3	3.9	2.08	N/A	Recon029/3	24.88	30.53	29.94	-		Recon029/3	#VALUE!	#VALUE!	#VALUE!		Recon101	2.708	-	-	-	12.428	-	-	-	9.498	-	-	-		-	-	-	-		#VALUE!	#VALUE!	#VALUE!	#VALUE!			#VALUE!	#VALUE!	#VALUE!	#VALUE!	#VALUE!	#VALUE!	#VALUE!	#VALUE!	#VALUE!	#VALUE!
Recon029/6	-0.6	2.05	N/A	Recon029/6	17.12	25.85	29.44	-		Recon029/6	#VALUE!	#VALUE!	#VALUE!		Recon102	16.3231	-	-	-	14.8031	-	-	-	10.3631	-	-	-		-	-	-	-		#VALUE!	#VALUE!	#VALUE!	#VALUE!			#VALUE!	#VALUE!	#VALUE!	#VALUE!	#VALUE!	#VALUE!	#VALUE!	#VALUE!	#VALUE!	#VALUE!
Recon030/0	0	0.96	N/A	Recon030/0	19.15	28.13	30.07	-		Recon030/0	#VALUE!	#VALUE!	#VALUE!		Recon103	22.7536	-	-	-	13.3436	-	-	-	10.6036	-	-	-		-	-	-	-		#VALUE!	#VALUE!	#VALUE!	#VALUE!			#VALUE!	#VALUE!	#VALUE!	#VALUE!	#VALUE!	#VALUE!	#VALUE!	#VALUE!	#VALUE!	#VALUE!
Recon030/1	0.6	2.39	N/A	Recon030/1	16.26	25.57	27.98	36.3743		Recon030/1	20.1143	10.8043	8.39429		Recon104	21.6627	-	-	-	13.6727	-	-	-	11.1527	-	-	-		-	-	-	-		#VALUE!	#VALUE!	#VALUE!	#VALUE!			#VALUE!	#VALUE!	#VALUE!	#VALUE!	#VALUE!	#VALUE!	#VALUE!	#VALUE!	#VALUE!	#VALUE!
Recon030/2	-1.2	0.67	N/A	Recon030/3	19.37	28.3	31.79	36.4881		Recon030/3	17.1181	8.18805	4.69805		Recon105	20.1059	-	-	-	10.2459	-	-	-	8.08592	-	-	-		-	-	-	-		#VALUE!	#VALUE!	#VALUE!	#VALUE!			#VALUE!	#DIV/0!	#VALUE!	#VALUE!	#VALUE!	#VALUE!	#VALUE!	#VALUE!	#VALUE!	#VALUE!
Recon031/0	-0.9	1.84	N/A	Recon031/0	20.82	30.75	32.4	-		Recon031/0	#VALUE!	#VALUE!	#VALUE!
Recon031/1	-0.2	1.54	N/A	Recon031/1	26.14	30.84	32.72	-		Recon031/1	#VALUE!	#VALUE!	#VALUE!
Recon032/0	0.3	4.32	N/A	Recon032/0	26.2	33.37	36.27	-		Recon032/0	#VALUE!	#VALUE!	#VALUE!
Recon032/1	3.4	2.19	N/A	Recon032/1	17.97	22.62	25.84	34.1472		Recon032/1	16.1772	11.5272	8.30715
Recon032/3	-0.5	1.91	N/A	Recon032/3	18.39	26.85	30.46	35.8424		Recon032/3	17.4524	8.9924	5.3824
Recon032/6	2.9	3.73	N/A	Recon032/6	18.11	24.24	26.29	33.5099		Recon032/6	15.3999	9.26989	7.21989
Recon034/0	0.2	2.39	N/A	Recon034/0	17.03	26.36	29.56	35.5058		Recon034/0	18.4758	9.14578	5.94578
Recon034/1	-0.2	0.82	N/A	Recon034/1	19.76	28.75	32.11	-		Recon034/1	#VALUE!	#VALUE!	#VALUE!
Recon034/3	0	0.63	N/A	Recon034/3	23.4	32.78	35.57	-		Recon034/3	#VALUE!	#VALUE!	#VALUE!
Recon034/6	3.5	5.73	N/A	Recon034/6	12.92	21.94	24.74	31.4617		Recon034/6	18.5417	9.52167	6.72167
Recon035/0	-0.8	1.2	N/A	Recon035/0	19.2	29.35	32.61	35.3806		Recon035/0	16.1806	6.0306	2.7706
Recon035/1	-0.3	0.19	N/A	Recon035/1	22.38	31.26	33.88	-		Recon035/1	#VALUE!	#VALUE!	#VALUE!
Recon035/3	-0.8	1.22	N/A	Recon035/3	22.99	32.94	35.19	-		Recon035/3	#VALUE!	#VALUE!	#VALUE!
Recon035/6	0	1.37	N/A	Recon035/6	21.99	31.95	34	-		Recon035/6	#VALUE!	#VALUE!	#VALUE!
Recon036/0	1.7	1.64	N/A	Recon036/0	24.85	29.69	32.17	-		Recon036/0	#VALUE!	#VALUE!	#VALUE!
Recon036/1	2.2	0.85	N/A	Recon036/1	20.01	28.75	31.98	-		Recon036/1	#VALUE!	#VALUE!	#VALUE!
Recon036/3	2.2	0.87	N/A	Recon036/3	21.99	30.5	35.15	-		Recon036/3	#VALUE!	#VALUE!	#VALUE!
Recon036/6	1.2	1.52	N/A	Recon036/6	28.72	32.46	34.14	36.2122		Recon036/6	7.4922	3.7522	2.0722
Recon037/0	0.8	0.1	N/A	Recon037/0	19.14	28.07	31.12	-		Recon037/0	#VALUE!	#VALUE!	#VALUE!
Recon037/1	-0.4	2.11	N/A	Recon037/1	20.11	28.35	31.92	-		Recon037/1	#VALUE!	#VALUE!	#VALUE!
Recon037/3	-0.2	0.04	N/A	Recon037/3	23.57	32.04	33.76	-		Recon037/3	#VALUE!	#VALUE!	#VALUE!
Recon037/6	12.5	9.06	N/A	Recon037/6	11.44	21.07	22.8	28.8744		Recon037/6	17.4344	7.80437	6.07437
Recon038/0	1.5	0.82	N/A	Recon038/0	25.64	30.7	33.54	-		Recon038/0	#VALUE!	#VALUE!	#VALUE!
Recon038/1	2.1	0.42	N/A	Recon038/1	27.16	31.97	33.07	-		Recon038/1	#VALUE!	#VALUE!	#VALUE!
Recon038/3	19.3	18.97	8.1	Recon038/3	13.56	19.66	23.49	34.5562		Recon038/3	20.9962	14.8962	11.0662
Recon039/0	0	0.21	N/A	Recon039/0	26.76	35.22	39.12	-		Recon039/0	#VALUE!	#VALUE!	#VALUE!
Recon039/1	-0.9	0.39	N/A	Recon039/1	21.62	31.71	34	-		Recon039/1	#VALUE!	#VALUE!	#VALUE!
Recon039/3	0.1	0.17	N/A	Recon039/3	16.74	25.53	28.86	36.2438		Recon039/3	19.5038	10.7138	7.38384
Recon039/6	0	0.24	N/A	Recon039/6	16.05	24.36	27.74	34.9116		Recon039/6	18.8616	10.5516	7.17158
Recon040/0	4.6	3.43	N/A	Recon040/0	12.7	22.16	24.59	32.34		Recon040/0	19.64	10.18	7.74998
Recon040/1	12.8	8.21	N/A	Recon040/1	10.76	20.15	23.17	28.9802		Recon040/1	18.2202	8.83024	5.81024
Recon040/6	3.3	1.44	N/A	Recon040/6	26.56	25.54	30.08	39.5019		Recon040/6	12.9419	13.9619	9.42188
Recon041/0	17.2	18.3	8.3	Recon041/0	11.57	21.44	22.55	29.3625		Recon041/0	17.7925	7.92249	6.81249
Recon041/1	2.2	1.28	N/A	Recon041/1	15.23	23.59	26.37	33.7096		Recon041/1	18.4796	10.1196	7.3396
Recon041/3	36.8	33.87	8.1	Recon041/3	10.84	21.36	23.62	29.9977		Recon041/3	19.1577	8.63772	6.37772
Recon041/6	-0.2	0.65	N/A	Recon041/6	17.43	29.18	29.89	35.3781		Recon041/6	17.9481	6.19806	5.48806
Recon042/0	2.7	2.59	N/A	Recon042/0	13.9	22.43	25.74	33.4563		Recon042/0	19.5563	11.0263	7.71631
Recon042/1	2.2	1.27	N/A	Recon042/1	21.8	26.95	29.32	35.225		Recon042/1	13.425	8.27499	5.90499
Recon042/3	-0.9	0.79	N/A	Recon042/3	20.97	29.93	33.82	-		Recon042/3	#VALUE!	#VALUE!	#VALUE!
Recon042/6	59.7	36.66	6.3	Recon042/6	11.13	20.24	22.88	30.1089		Recon042/6	18.9789	9.86894	7.22894
Recon043/0	11.5	4.44	N/A	Recon043/0	11.84	22.34	23.54	30.156		Recon043/0	18.316	7.81595	6.61595
Recon043/3	0	1.08	N/A	Recon043/3	21.99	31.44	32.52	-		Recon043/3	#VALUE!	#VALUE!	#VALUE!
Recon043/6	28.8	21.03	8.7	Recon043/6	11.25	21.7	23.19	28.7971		Recon043/6	17.5471	7.09711	5.60711
Recon044/0	-0.4	0.93	N/A	Recon044/0	23.54	34.91	36.76	-		Recon044/0	#VALUE!	#VALUE!	#VALUE!
Recon044/1	0.3	1.67	N/A	Recon044/1	24.72	-	35.74	-		Recon044/1	#VALUE!	#VALUE!	#VALUE!
Recon044/3	2.6	2.49	N/A	Recon044/3	11.99	21.09	24.05	30.9112		Recon044/3	18.9212	9.8212	6.8612
Recon044/6	0.1	1.2	N/A	Recon044/6	15.28	24.23	27.55	33.118		Recon044/6	17.838	8.88805	5.56805
Recon045/0	1.9	1.12	N/A	Recon045/0	28.5	33.72	36.38	-		Recon045/0	#VALUE!	#VALUE!	#VALUE!
Recon045/1	1.5	0.76	N/A	Recon045/1	31.9	35.37	36.84	-		Recon045/1	#VALUE!	#VALUE!	#VALUE!
Recon046/0	1.3	0.88	N/A	Recon046/0	14.86	31.45	27.31	34.9754		Recon046/0	20.1154	3.52539	7.66539
Recon046/1	0.5	0.49	N/A	Recon046/1	16.57	25.35	28.19	36.6805		Recon046/1	20.1105	11.3305	8.49051
Recon046/3	20.8	14.22	7.9	Recon046/3	11.03	20.59	23.12	29.4282		Recon046/3	18.3982	8.83816	6.30816
Recon046/6	-0.3	1.95	N/A	Recon046/6	17.2	25.52	28.99	34.9446		Recon046/6	17.7446	9.42458	5.95458
Recon047/0	1.3	1.94	N/A	Recon047/0	31.66	28.99	33.38	-		Recon047/0	#VALUE!	#VALUE!	#VALUE!
Recon047/1	2.6	1.39	N/A	Recon047/1	32.7	-	33.03	-		Recon047/1	#VALUE!	#VALUE!	#VALUE!
Recon047/3	10.8	8.23	N/A	Recon047/3	14.89	20.88	24.21	34.8694		Recon047/3	19.9794	13.9894	10.6594
Recon047/6	42	51.36	8.8	Recon047/6	10.9	21.22	23.17	31.5513		Recon047/6	20.6513	10.3313	8.38135
Recon048/0	-1.3	0.43	N/A	Recon048/0	20.49	29.34	32.98	-		Recon048/0	#VALUE!	#VALUE!	#VALUE!
Recon048/1	-0.4	3.19	N/A	Recon048/1	21.2	29.89	32.78	-		Recon048/1	#VALUE!	#VALUE!	#VALUE!
Recon048/3	13.5	12.91	8.1	Recon048/3	10.78	23.68	22.68	33.6403		Recon048/3	22.8603	9.96026	10.9603
Recon048/6	-0.3	2.03	N/A	Recon048/6	20.94	29.4	33.32	-		Recon048/6	#VALUE!	#VALUE!	#VALUE!
Recon049/0	1.9	1.25	N/A	Recon049/0	16.19	26.36	29.6	-		Recon049/0	#VALUE!	#VALUE!	#VALUE!
Recon049/1	1.3	1.08	N/A	Recon049/1	20.96	30.48	34.64	-		Recon049/1	#VALUE!	#VALUE!	#VALUE!
Recon049/3	9.6	6.12	N/A	Recon049/3	11.09	20.74	23.68	31.7056		Recon049/3	20.6156	10.9656	8.0256
Recon049/6	2.6	3.42	N/A	Recon049/6	14.56	21.59	25.09	31.7033		Recon049/6	17.1433	10.1133	6.61325
Recon050/0	2.5	2.21	N/A	Recon050/0	19.79	26.3	29.94	-		Recon050/0	#VALUE!	#VALUE!	#VALUE!
Recon050/1	28.7	25.66	8.3	Recon050/1	12.08	20.44	22.96	33.326		Recon050/1	21.246	12.886	10.366
Recon051/0	56.9	32.97	6.1	Recon051/0	11.38	20.71	23.18	31.824		Recon051/0	20.444	11.114	8.644
Recon052/0	60	51.04	8.2	Recon052/0	11.79	20.89	23.12	31.2003		Recon052/0	19.4103	10.3103	8.08032
Recon053/0	4.4	2.34	N/A	Recon053/0	25.15	31.05	32.52	37.859		Recon053/0	12.709	6.80899	5.33899
Recon054/0	67.6	89.02	7.7	Recon054/0	10.89	19.84	24.08	33.3187		Recon054/0	22.4287	13.4787	9.23873
Recon056/0	63.1	77.26	7.8	Recon056/0	24.01	35.53	23.61	32.0921		Recon056/0	8.08206	-3.43794	8.48206
Recon057/0	105.6	111.64	8.2	Recon057/0	11.43	21.8	24.23	30.894		Recon057/0	19.464	9.09403	6.66403
Recon058/0	215.3	219.14	7	Recon058/0	10.49	20.87	23.55	32.3378		Recon058/0	21.8478	11.4678	8.78776
Recon059/0	43.3	59.42	8.3	Recon059/0	22.58	28.97	23.18	30.8005		Recon059/0	8.22047	1.83047	7.62047
Recon060/0	95.4	126.34	5.3	Recon060/0	11.4	21.68	23.95	30.709		Recon060/0	19.309	9.02896	6.75896
Recon061/0	44.6	40.49	8.5	Recon061/0	11.01	20.6	23.2	30.8528		Recon061/0	19.8428	10.2528	7.65282
Recon062/0	49.9	47.15	8.4	Recon062/0	11.01	20.7	23.36	31.1615		Recon062/0	20.1515	10.4615	7.80153
Recon063/0	3.2	3.36	N/A	Recon063/0	15.01	24.07	26.95	35.1869		Recon063/0	20.1769	11.1169	8.23689
Recon064/0	4.4	2.21	N/A	Recon064/0	30.86	34.17	35.56	-		Recon064/0	#VALUE!	#VALUE!	#VALUE!
Recon065/0	14.4	12.2	7.5	Recon065/0	10.75	20.29	23.04	31.5701		Recon065/0	20.8201	11.2801	8.5301
Recon065/1	99.8	69.94	2.6	Recon065/1	15.54	24.25	25.46	36.9829		Recon065/1	21.4429	12.7329	11.5229
Recon066/0	29.6	25.28	7.6	Recon066/0	10.87	22.12	24.04	30.7606		Recon066/0	19.8906	8.64056	6.72056
Recon067/0	38	43.45	8.1	Recon067/0	21.37	26.13	23.62	30.9416		Recon067/0	9.57159	4.81159	7.32159
Recon068/0	26.7	21.4	7.3	Recon068/0	11.68	21.38	24.04	32.3036		Recon068/0	20.6236	10.9236	8.2636
Recon068/1	0.4	25.76	7.7	Recon068/1	10.67	19.11	22.38	31.2233		Recon068/1	20.5533	12.1133	8.84331
Recon068/3	18.5	0.86	N/A	Recon068/3	17.26	26.64	29.59	-		Recon068/3	#VALUE!	#VALUE!	#VALUE!
Recon069/0	22.5	47.07	8.3	Recon069/0	10.19	19.38	21.76	30.8675		Recon069/0	20.6775	11.4875	9.10747
Recon069/1	53.8	46.13	7.9	Recon069/1	12.69	21.85	23.38	33.798		Recon069/1	21.108	11.948	10.418
Recon070/0	0.5	0.99	N/A	Recon070/0	23.43	32.11	35.9	-		Recon070/0	#VALUE!	#VALUE!	#VALUE!
Recon070/1	0.2	2.14	N/A	Recon070/1	17.9	26.45	30.84	-		Recon070/1	#VALUE!	#VALUE!	#VALUE!
Recon070/3	367.7	490.2	5.9	Recon070/3	31.83	-	24.37	34.8397		Recon070/3	3.00974	#VALUE!	10.4697
Recon070/6	192.2	197.74	2.6	Recon070/6	12.26	21.91	26.48	34.6054		Recon070/6	22.3454	12.6954	8.12537
Recon071/0	0.9	0.72	N/A	Recon071/0	20.54	29.28	34.84	-		Recon071/0	#VALUE!	#VALUE!	#VALUE!
Recon071/1	15.7	10.39	7.8	Recon071/1	11.16	19.91	22.62	32.7434		Recon071/1	21.5834	12.8334	10.1234
Recon071/3	-0.2	3.42	N/A	Recon071/3	21.87	30.31	33.77	-		Recon071/3	#VALUE!	#VALUE!	#VALUE!
Recon071/6	65.7	64.15	6.5	Recon071/6	11.66	20.83	23.12	31.9425		Recon071/6	20.2825	11.1125	8.82246
Recon072/0	0.5	13.21	6.8	Recon072/0	10.87	18.93	22.64	34.73		Recon072/0	23.86	15.8	12.09
Recon072/1	15.5	0.53	N/A	Recon072/1	22.03	30.47	32.58	-		Recon072/1	#VALUE!	#VALUE!	#VALUE!
Recon072/3	13	61.66	8.9	Recon072/3	10.25	18.61	20.76	30.4079		Recon072/3	20.1579	11.7979	9.64787
Recon072/6	66.5	11.68	7.5	Recon072/6	13.45	22.18	24.89	35.175		Recon072/6	21.725	12.995	10.285
Recon074/0	8.3	6.62	N/A	Recon074/0	11.88	20.6	23.5	34.9742		Recon074/0	23.0942	14.3742	11.4742
Recon074/1	0.5	2.15	N/A	Recon074/1	17.04	24.62	29.71	-		Recon074/1	#VALUE!	#VALUE!	#VALUE!
Recon074/3	80	90.94	7.2	Recon074/3	11.44	20.44	23.29	32.9922		Recon074/3	21.5522	12.5522	9.70225
Recon074/6	92.9	103.48	4.4	Recon074/6	11.67	20.98	24.01	33.648		Recon074/6	21.978	12.668	9.63802
Recon075/0	27.4	26.55	8.2	Recon075/0	11.42	20.82	22.59	31.5395		Recon075/0	20.1195	10.7195	8.94951
Recon075/1	63.1	66.32	8.3	Recon075/1	11.04	20.13	22.54	31.9081		Recon075/1	20.8681	11.7781	9.36814
Recon075/3	146.9	189.44	7.4	Recon075/3	10.94	19.86	22.71	31.9009		Recon075/3	20.9609	12.0409	9.19091
Recon075/6	104.3	128.31	8.4	Recon075/6	11.44	25.59	22.63	31.3502		Recon075/6	19.9102	5.76022	8.72022
Recon076/0	145.3	140.26	7.4	Recon076/0	11.53	21.74	23.77	32.2228		Recon076/0	20.6928	10.4828	8.45275
Recon076/1	129	1.83	N/A	Recon076/1	26.15	35.78	36.96	-		Recon076/1	#VALUE!	#VALUE!	#VALUE!
Recon076/3	92	81.33	5.3	Recon076/3	11.39	20.61	23.58	32.5924		Recon076/3	21.2024	11.9824	9.01238
Recon076/6	143	133.37	5	Recon076/6	11.85	21.17	24.93	32.599		Recon076/6	20.749	11.429	7.66896
Recon077/0	4.2	1.02	N/A	Recon077/0	16.81	30.74	36.96	-		Recon077/0	#VALUE!	#VALUE!	#VALUE!
Recon077/1	55	39.62	5.4	Recon077/1	11.24	20.81	22.85	30.5935		Recon077/1	19.3535	9.78347	7.74347
Recon077/3	70.2	78.1	6.7	Recon077/3	11.34	20.72	22.89	30.8149		Recon077/3	19.4749	10.0949	7.92492
Recon077/6	156.6	167.78	5.8	Recon077/6	11.48	20.76	23.14	31.1757		Recon077/6	19.6957	10.4157	8.03571
Recon078/0	3.3	1.16	N/A	Recon078/0	25.2	32.01	34.62	-		Recon078/0	#VALUE!	#VALUE!	#VALUE!
Recon078/1	0.6	0.42	N/A	Recon078/1	21.38	28.88	31.43	-		Recon078/1	#VALUE!	#VALUE!	#VALUE!
Recon078/3	68.2	67.35	7.9	Recon078/3	11.09	20.2	22.59	32.6905		Recon078/3	21.6005	12.4905	10.1005
Recon078/6	95.2	92.63	6.1	Recon078/6	11.83	20.11	22.78	32.652		Recon078/6	20.822	12.542	9.87204
Recon079/0	2.3	4.35	N/A	Recon079/0	14.27	22.47	25.98	34.5927		Recon079/0	20.3227	12.1227	8.61271
Recon079/1	1.1	1.03	N/A	Recon079/1	15.45	23.68	27.96	35.533		Recon079/1	20.083	11.853	7.57296
Recon079/3	144.8	159.09	5.2	Recon079/3	12.67	22.22	23.45	31.8419		Recon079/3	19.1719	9.62185	8.39185
Recon079/6	144.4	115.22	7.6	Recon079/6	21.56	26.5	22.37	30.9743		Recon079/6	9.41434	4.47434	8.60434
Recon080/0	0.4	1.02	N/A	Recon080/0	19.42	28.08	31.71	-		Recon080/0	#VALUE!	#VALUE!	#VALUE!
Recon080/1	16.7	12.76	8.1	Recon080/1	10.85	19.5	22.63	31.2276		Recon080/1	20.3776	11.7276	8.59762
Recon080/3	122.3	97.85	8.9	Recon080/3	11.9	20.84	22.95	32.1244		Recon080/3	20.2244	11.2844	9.17444
Recon080/6	71.6	70.93	7.9	Recon080/6	11.72	20.29	22.55	31.3237		Recon080/6	19.6037	11.0337	8.77374
Recon081/0	0.1	1.27	N/A	Recon081/0	22.01	31.98	33.52	-		Recon081/0	#VALUE!	#VALUE!	#VALUE!
Recon081/1	0.4	1.14	N/A	Recon081/1	22.43	29.95	33.12	-		Recon081/1	#VALUE!	#VALUE!	#VALUE!
Recon081/3	135.3	224.39	7.2	Recon081/3	11.65	19.99	23.49	33.1862		Recon081/3	21.5362	13.1962	9.69618
Recon081/6	84.3	117.98	4.2	Recon081/6	11.76	19.75	24.83	32.715		Recon081/6	20.955	12.965	7.88501
Recon082/0	0.4	1.75	N/A	Recon082/0	16.97	26.09	28.84	-		Recon082/0	#VALUE!	#VALUE!	#VALUE!
Recon082/1	0.5	2.96	N/A	Recon082/1	17.42	26.04	29.46	-		Recon082/1	#VALUE!	#VALUE!	#VALUE!
Recon082/3	158.6	169.8	7.3	Recon082/3	11.33	20.62	23.31	32.0682		Recon082/3	20.7382	11.4482	8.75821
Recon082/6	-14.3	1.92	N/A	Recon082/6	31	27.34	29.08	-		Recon082/6	#VALUE!	#VALUE!	#VALUE!
Recon083/0	0.6	3.3	N/A	Recon083/0	22.29	28.51	30.86	-		Recon083/0	#VALUE!	#VALUE!	#VALUE!
Recon083/1	19.8	22.23	7.5	Recon083/1	11.69	20.96	23.38	32.4926		Recon083/1	20.8026	11.5326	9.11262
Recon083/3	36.6	42.29	7.7	Recon083/3	11.57	21.5	23.71	32.9971		Recon083/3	21.4271	11.4971	9.2871
Recon083/6	-2.6	11.05	7.8	Recon083/6	14.02	19.69	23.91	34.2807		Recon083/6	20.2607	14.5907	10.3707
Recon084/0	17.2	21.9	7.3	Recon084/0	11.09	21.22	24	31.6601		Recon084/0	20.5701	10.4401	7.66006
Recon084/1	102.9	134.44	7.7	Recon084/1	10.82	23.34	23.55	32.0284		Recon084/1	21.2084	8.68842	8.47842
Recon084/6	3.3	14.84	8.1	Recon084/6	25.76	20.66	23.1	34.163		Recon084/6	8.40303	13.503	11.063
Recon085/0	0.9	3.09	N/A	Recon085/0	22.81	31.62	35.04	-		Recon085/0	#VALUE!	#VALUE!	#VALUE!
Recon085/1	32.7	28.65	7.8	Recon085/1	11.41	20.65	22.72	32.3305		Recon085/1	20.9205	11.6805	9.61049
Recon085/3	67.5	68.56	8.3	Recon085/3	10.97	20.52	23.07	32.2433		Recon085/3	21.2733	11.7233	9.17335
Recon085/6	16.1	15.75	6.8	Recon085/6	11.58	21.23	23.63	32.8		Recon085/6	21.22	11.57	9.17001
Recon086/0	1.2	2.23	N/A	Recon086/0	25.31	33.31	35.87	-		Recon086/0	#VALUE!	#VALUE!	#VALUE!
Recon086/1	128.8	165.98	7.3	Recon086/1	11.73	21.7	23.16	32.0451		Recon086/1	20.3151	10.3451	8.88513
Recon086/6	75.3	64.63	4.6	Recon086/6	11.87	25.53	23.51	32.209		Recon086/6	20.339	6.67905	8.69905
Recon087/0	1.2	0.35	N/A	Recon087/0	17.64	31.29	32.67	-		Recon087/0	#VALUE!	#VALUE!	#VALUE!
Recon087/1	166.9	202.89	3.4	Recon087/1	11.39	21.88	24.99	33.7428		Recon087/1	22.3528	11.8628	8.75277
Recon087/3	53.6	47.04	7.8	Recon087/3	11.39	20.96	24.16	33.7651		Recon087/3	22.3751	12.8051	9.60505
Recon087/6	24.5	26.44	7.7	Recon087/6	27.37	32.49	23.17	32.6878		Recon087/6	5.31784	0.19784	9.51784
Recon088/0	1.1	0.33	N/A	Recon088/0	19.5	27.92	31.86	-		Recon088/0	#VALUE!	#VALUE!	#VALUE!
Recon088/1	89	108.7	8	Recon088/1	11.79	21.53	22.65	33.1361		Recon088/1	21.3461	11.6061	10.4861
Recon088/3	6.7	3.8	N/A	Recon088/3	12.02	21.63	23.4	33.286		Recon088/3	21.266	11.656	9.88602
Recon088/6	65.3	66.84	8	Recon088/6	11.5	20.71	23.01	32.6447		Recon088/6	21.1447	11.9347	9.63473
Recon089/0	27.8	24.43	8.1	Recon089/0	11.72	21.85	22.98	31.1593		Recon089/0	19.4393	9.30926	8.17926
Recon089/1	0.3	1.67	N/A	Recon089/1	20.41	35.05	32.3	-		Recon089/1	#VALUE!	#VALUE!	#VALUE!
Recon089/3	2	1.68	N/A	Recon089/3	26.44	33	34.65	-		Recon089/3	#VALUE!	#VALUE!	#VALUE!
Recon089/6	31.3	31.38	8.2	Recon089/6	13.04	20.91	23.27	31.9219		Recon089/6	18.8819	11.0119	8.65188
Recon090/0	147.5	218.98	5.2	Recon090/0	11.32	21.32	23.97	34.1404		Recon090/0	22.8204	12.8204	10.1704
Recon091/0	97.3	129.37	7.7	Recon091/0	10.82	20.69	23.97	30.7077		Recon091/0	19.8877	10.0177	6.73769
Recon092/0	76.4	101.73	7.7	Recon092/0	11.27	21.12	22.91	31.1487		Recon092/0	19.8787	10.0287	8.23871
Recon093/0	49.8	47.6	4.5	Recon093/0	12.3	21.78	23.88	31.2724		Recon093/0	18.9724	9.49242	7.39242
Recon094/0	36.1	31.97	7.5	Recon094/0	11.74	20.84	23.84	32.1987		Recon094/0	20.4587	11.3587	8.3587
Recon095/0	5.9	3.4	N/A	Recon095/0	27.89	27.89	32.49	-		Recon095/0	#VALUE!	#VALUE!	#VALUE!
Recon096/0	67.5	84.42	8.1	Recon096/0	13.3	21.95	23.72	33.896		Recon096/0	20.596	11.946	10.176
Recon097/0	119.2	167.66	7.6	Recon097/0	11.31	21.3	23.66	33.902		Recon097/0	22.592	12.602	10.242
Recon098/0	25.3	31.2	7.7	Recon098/0	11.33	20.2	22.77	32.9483		Recon098/0	21.6183	12.7483	10.1783
Recon100/0	-11.5	1.18	N/A	Recon100/0	25.94	33.98	35.57	-		Recon100/0	#VALUE!	#VALUE!	#VALUE!
Recon101/0	19.3	33.01	6.8	Recon101/0	30.66	20.94	23.87	33.368		Recon101/0	2.708	12.428	9.498
Recon102/0	-5.1	13	8	Recon102/0	17.4	18.92	23.36	33.7231		Recon102/0	16.3231	14.8031	10.3631
Recon103/0	102.7	100.29	8.6	Recon103/0	10.22	19.63	22.37	32.9736		Recon103/0	22.7536	13.3436	10.6036
Recon104/0	47.4	48.32	8.8	Recon104/0	11.88	19.87	22.39	33.5427		Recon104/0	21.6627	13.6727	11.1527
Recon105/0	3.8	3.5	N/A	Recon105/0	13.1	22.96	25.12	33.2059		Recon105/0	20.1059	10.2459	8.08592
[truncated: 14 more columns]

## Sheet: CCL5
	Nanodrop	Agilent						Raw Ct value		Delta Ct						Delta Ct (normalized to 18S)				Delta Ct (normalized to ACTB)				Delta Ct (normalized to GAPDH)					CD4 counts					Log2(CD4 count)						Normalized to Log2(CD4 count)
Sample Number:	RNA Conc. (ng/µl)	RNA Conc. (ng/µl)	RIN value:	Sample Name	18S Ct	ACTB Ct	GAPDH Ct	CCL5 Ct		Sample Name	ΔCt 18S	ΔCt ACTB	ΔCt GAPDH		Sample Name	ΔCt 18S D0	ΔCt 18S 1M	ΔCt 18S 3M	ΔCt 18S 6M	ΔCt ACTB D0	ΔCt ACTB 1M	ΔCt ACTB 3M	ΔCt ACTB 6M	ΔCt GAPDH D0	ΔCt GAPDH 1M	ΔCt GAPDH 3M	ΔCt GAPDH 6M		CD4 D0	CD4 1M	CD4 3M	CD4 6M		Log2CD4 D0	Log2CD4 1M	Log2CD4 3M	Log2CD4 6M			ΔCt 18S D0	ΔCt 18S 1M	ΔCt 18S 3M	ΔCt 18S 6M	ΔCt ACTB D0	ΔCt ACTB 1M	ΔCt ACTB 3M	ΔCt ACTB 6M	ΔCt GAPDH D0	ΔCt GAPDH 1M
Recon001/0	-0.5	5.3	N/A	Recon001/0	24	31.77	34.12	-		Recon001/0	#VALUE!	#VALUE!	#VALUE!		Recon001	#VALUE!	10.4546	9.77672	10.7215	#VALUE!	3.01456	2.00672	2.17155	#VALUE!	0.0545633	-0.293282	-0.24845		65	92	110	148		6.02237	6.52356	6.78136	7.20945			#VALUE!	#VALUE!	1.4417	1.25615	#VALUE!	0.462104	0.295917	0.301209	#VALUE!	0.00836403
Recon001/1	1.3	3.66	N/A	Recon001/1	21.59	29.03	31.99	32.0446		Recon001/1	10.4546	3.01456	0.0545633		Recon003	#VALUE!	#VALUE!	10.0415	#VALUE!	#VALUE!	#VALUE!	2.51153	#VALUE!	#VALUE!	#VALUE!	-0.588469	#VALUE!		569	839	326	371		9.15228	9.71253	8.34873	8.53528			#VALUE!	1.1019	1.20276	#VALUE!	#VALUE!	#VALUE!	0.300828	#VALUE!	#VALUE!	#VALUE!
Recon001/3	2.3	1.88	N/A	Recon001/3	20.07	27.84	30.14	29.8467		Recon001/3	9.77672	2.00672	-0.293282		Recon004	9.82624	9.52067	9.98925	#VALUE!	2.97624	1.62067	1.06925	#VALUE!	-0.753758	-1.19933	-0.490748	#VALUE!		200	399	512	491		7.64386	8.64024	9	8.93958			1.28551	1.20547	1.10992	#VALUE!	0.389364	0.187572	0.118806	#VALUE!	-0.0986097	-0.138807
Recon001/6	1.3	1.5	N/A	Recon001/6	18.08	26.63	29.05	28.8015		Recon001/6	10.7215	2.17155	-0.24845		Recon005	9.94586	10.5253	#VALUE!	10.2117	1.02586	1.32534	#VALUE!	1.71167	-0.204137	-0.0246643	#VALUE!	0.951675		181	425	391	468		7.49985	8.73132	8.61102	8.87036			1.32614	1.23954	#VALUE!	1.14268	0.136785	0.151791	#VALUE!	0.192966	-0.0272189	-0.00282481
Recon003/0	4.9	1.34	N/A	Recon003/0	26.14	35.11	35.18	-		Recon003/0	#VALUE!	#VALUE!	#VALUE!		Recon006	9.17227	9.87388	9.72642	6.42764	1.31227	0.383883	0.576422	-1.23236	-1.84773	-1.17612	-1.80358	-2.33236		294	250	429	490		8.19967	7.96578	8.74483	8.93664			1.11861	#VALUE!	1.11225	#VALUE!	0.160039	0.0481915	0.0659157	-0.137899	-0.225342	-0.147646
Recon003/1	-0.1	1.22	N/A	Recon003/1	25.12	34.06	34.37	-		Recon003/1	#VALUE!	#VALUE!	#VALUE!		Recon007	#VALUE!	-	11.1962	-	#VALUE!	-	2.01624	-	#VALUE!	-	0.226244	-		273	468	328	-		8.09276	8.87036	8.35755	#VALUE!			#VALUE!	1.47027	1.33966	#VALUE!	#VALUE!	#VALUE!	0.241248	#VALUE!	#VALUE!	#VALUE!
Recon003/3	0.1	0.75	N/A	Recon003/3	22.18	29.71	32.81	32.2215		Recon003/3	10.0415	2.51153	-0.588469		Recon008	9.10687	9.89183	-	-	1.00687	1.34183	-	-	-1.57313	-0.498165	-	-		52	106	155	210		5.70044	6.72792	7.27612	7.71425			1.59757	1.12177	#VALUE!	#VALUE!	0.176631	0.199443	#VALUE!	#VALUE!	-0.275966	-0.0740445
Recon003/6	0.8	1.03	N/A	Recon003/6	22.77	31.27	32.71	-		Recon003/6	#VALUE!	#VALUE!	#VALUE!		Recon009	9.68274	9.3353	9.55393	9.72892	1.23274	0.7853	0.633925	-5.38108	-1.19726	-0.8847	-0.636075	-0.881085		192	320	245	275		7.58496	8.32193	7.93664	8.10329			1.27657	1.39992	1.20377	1.18438	0.162525	0.0943651	0.0798733	-0.664062	-0.157846	-0.10631
Recon004/0	0.4	3.26	N/A	Recon004/0	20.8	27.65	31.38	30.6262		Recon004/0	9.82624	2.97624	-0.753758		Recon010	8.24541	10.2627	9.5771	9.34672	-0.204588	1.26271	-1.5529	0.976721	-1.34459	-0.327286	-1.3029	-0.903279		71	161	182	297		6.14975	7.33092	7.50779	8.21432			1.34077	1.10362	1.27562	1.16834	-0.0332676	0.172245	-0.206838	0.118905	-0.218641	-0.0446447
Recon004/1	0.3	1.54	N/A	Recon004/1	22.14	30.04	32.86	31.6607		Recon004/1	9.52067	1.62067	-1.19933		Recon011	8.57645	9.14903	#VALUE!	-	-0.503554	1.06903	#VALUE!	-	-1.50355	-1.65097	#VALUE!	-		197	313	322	256		7.62205	8.29002	8.33092	8			1.12521	#VALUE!	#VALUE!	#VALUE!	-0.0660654	0.128954	#VALUE!	#VALUE!	-0.197264	-0.199151
Recon004/3	7.6	7.25	N/A	Recon004/3	13.23	22.15	23.71	23.2193		Recon004/3	9.98925	1.06925	-0.490748		Recon012	9.71821	#VALUE!	#VALUE!	#VALUE!	0.988206	#VALUE!	#VALUE!	#VALUE!	-1.09179	#VALUE!	#VALUE!	#VALUE!		213	267	113	173		7.73471	8.0607	6.82018	7.43463			1.25644	1.37827	#VALUE!	#VALUE!	0.127763	#VALUE!	#VALUE!	#VALUE!	-0.141155	#VALUE!
Recon004/6	0.5	0.51	N/A	Recon004/6	23.21	31.8	31.92	-		Recon004/6	#VALUE!	#VALUE!	#VALUE!		Recon013	9.26633	9.96329	9.921	10.536	0.226325	1.09329	1.601	1.36602	-0.423675	-0.97671	-0.369002	-0.513979		100	150	145	152		6.64386	7.22882	7.17991	7.24793			1.39472	1.10264	1.38177	1.24669	0.0340654	0.151241	0.222983	0.188471	-0.0637694	-0.135113
Recon005/0	5.7	8.96	N/A	Recon005/0	13.29	22.21	23.44	23.2359		Recon005/0	9.94586	1.02586	-0.204137		Recon014	9.9844	9.40273	11.2723	11.4568	0.544405	0.292734	0.462312	1.16678	-0.795595	-1.24727	-0.647688	-0.533217		239	369	302	350		7.90087	8.52748	8.2384	8.45121			1.26371	1.1669	1.36826	1.213	0.0689044	0.0343283	0.0561166	0.138061	-0.100697	-0.146264
Recon005/1	0.5	5.11	N/A	Recon005/1	14.85	24.05	25.4	25.3753		Recon005/1	10.5253	1.32534	-0.0246643		Recon015	9.67231	9.68436	11.3591	#VALUE!	0.592311	0.374365	2.62914	#VALUE!	-1.49769	-0.735635	2.25914	#VALUE!		214	315	555	697		7.74147	8.29921	9.11634	9.44501			1.24942	0.883066	1.24602	#VALUE!	0.0765115	0.0451085	0.288399	#VALUE!	-0.193463	-0.0886392
Recon005/3	-1	2.38	N/A	Recon005/3	24.7	35.23	34.98	-		Recon005/3	#VALUE!	#VALUE!	#VALUE!		Recon016	#VALUE!	7.32875	10.0778	10.467	#VALUE!	2.18875	1.22778	2.04701	#VALUE!	-0.301252	-0.462218	0.177012		131	315	300	379		7.03342	8.29921	8.22882	8.56605			#VALUE!	1.23807	1.22469	1.19926	#VALUE!	0.26373	0.149205	0.238968	#VALUE!	-0.0362988
Recon005/6	2.3	5.67	N/A	Recon005/6	19.72	28.22	28.98	29.9317		Recon005/6	10.2117	1.71167	0.951675		Recon018	10.1225	9.71323	8.57765	-	2.4825	2.09323	0.507649	-	-1.6275	-0.576767	-0.662351	-		218	230	301	424		7.76818	7.84549	8.23362	8.72792			1.30307	1.15766	1.04178	#VALUE!	0.319573	0.266807	0.0616557	#VALUE!	-0.209508	-0.0735158
Recon006/0	22.5	4.21	N/A	Recon006/0	14.93	22.79	25.95	24.1023		Recon006/0	9.17227	1.31227	-1.84773		Recon020	#VALUE!	9.20148	#VALUE!	9.96953	#VALUE!	0.721478	#VALUE!	2.53953	#VALUE!	-0.888522	#VALUE!	-0.760471		196	247	205	275		7.61471	7.94837	7.67948	8.10329			#VALUE!	1.15976	#VALUE!	#VALUE!	#VALUE!	0.0907706	#VALUE!	0.313395	#VALUE!	-0.111787
Recon006/1	83.9	18.95	7.7	Recon006/1	13.78	23.27	24.83	23.6539		Recon006/1	9.87388	0.383883	-1.17612		Recon021	6.17222	10.0248	8.50198	-	1.23222	1.48483	1.79198	-	-1.59778	-0.86517	-0.808022	-		368	400	404	-		8.52356	8.64386	8.65821	#VALUE!			0.724136	1.32062	0.981955	#VALUE!	0.144567	0.171779	0.206969	#VALUE!	-0.187454	-0.100091
Recon006/3	2	2.51	N/A	Recon006/3	15.45	24.6	26.98	25.1764		Recon006/3	9.72642	0.576422	-1.80358		Recon022	7.36356	9.68133	#VALUE!	8.64578	1.95356	0.471327	#VALUE!	0.43578	-1.48644	-1.58867	#VALUE!	-1.40422		179	161	250	343		7.48382	7.33092	7.96578	8.42206			0.983931	1.33692	#VALUE!	1.13873	0.261038	0.064293	#VALUE!	0.0517427	-0.198621	-0.216709
Recon006/6	8	84.46	8.5	Recon006/6	12	19.66	20.76	18.4276		Recon006/6	6.42764	-1.23236	-2.33236		Recon024	9.9904	9.77676	#VALUE!	9.90614	3.0604	2.19676	#VALUE!	2.62614	-0.859599	-0.50324	#VALUE!	-0.813862		134	159	195	193		7.06609	7.31288	7.60733	7.59246			1.41385	0.818068	#VALUE!	#VALUE!	0.433111	0.300396	#VALUE!	0.345888	-0.121651	-0.0688156
Recon007/0	-0.5	1.33	N/A	Recon007/0	22.47	31.43	34.56	-		Recon007/0	#VALUE!	#VALUE!	#VALUE!		Recon025	6.29135	6.44854	11.1679	11.1546	1.58135	0.528542	2.37787	1.50465	-2.79865	-2.40146	-2.04213	-2.05535		204	236	208	-		7.67243	7.88264	7.70044	#VALUE!			0.819995	1.5479	1.45029	1.39141	0.206108	0.0670513	0.308796	#VALUE!	-0.364767	-0.304651
Recon007/3	4.3	2.32	N/A	Recon007/3	21.54	30.72	32.51	32.7362		Recon007/3	11.1962	2.01624	0.226244		Recon026	11.4364	11.5842	11.3234	9.40909	4.29643	1.65423	2.45344	3.51909	0.00643097	-0.60577	-0.826559	-0.760907		118	179	184	259		6.88264	7.48382	7.52356	8.01681			1.66163	0.526093	1.50506	1.20417	0.624241	0.221041	0.326101	0.438964	0.000934375	-0.0809441
Recon008/0	0.7	0.68	N/A	Recon008/0	21.24	29.34	31.92	30.3469		Recon008/0	9.10687	1.00687	-1.57313		Recon027	8.26745	4.42635	10.1647	4.46308	1.92745	1.51635	1.54472	0.833081	0.0574496	-1.42365	-1.93528	-1.53692		221	341	320	225		7.7879	8.41363	8.32193	7.81378			1.06158	1.41389	1.22144	0.526824	0.247493	0.180226	0.18562	0.106617	0.00737678	-0.169207
Recon008/1	-0.8	0.73	N/A	Recon008/1	18.77	27.32	29.16	28.6618		Recon008/1	9.89183	1.34183	-0.498165		Recon028	11.1544	11.4793	11.2781	11.1687	1.60444	0.809314	1.42807	0.828654	-2.14556	-1.97069	-1.66193	-1.54135		201	278	297	355		7.65105	8.11894	8.21432	8.47168			1.4579	1.37998	1.37298	1.36209	0.209702	0.0996822	0.173851	0.0978147	-0.280426	-0.242727
Recon009/0	0.2	0.53	N/A	Recon009/0	20.55	29	31.43	30.2327		Recon009/0	9.68274	1.23274	-1.19726		Recon029	10.3289	11.2395	#VALUE!	11.0838	1.9989	2.4395	#VALUE!	2.3538	-2.0711	-0.800502	#VALUE!	-1.2362		169	283	312	294		7.40088	8.14466	8.2854	8.19967			1.39563	1.26865	#VALUE!	#VALUE!	0.27009	0.299521	#VALUE!	0.287061	-0.279845	-0.0982856
Recon009/1	0.1	4.12	N/A	Recon009/1	17.06	25.61	27.28	26.3953		Recon009/1	9.3353	0.7853	-0.8847		Recon030	11.0384	10.6847	11.4241	-	2.05843	1.37469	2.49413	-	0.118425	-1.03531	-0.995866	-		222	343	264	-		7.79442	8.42206	8.04439	#VALUE!			1.4162	0.893072	1.42014	#VALUE!	0.26409	0.163225	0.310046	#VALUE!	0.0151936	-0.122928
Recon009/3	4.8	8.26	N/A	Recon009/3	13.79	22.71	23.98	23.3439		Recon009/3	9.55393	0.633925	-0.636075		Recon031	12.1825	6.90159	-	-	2.25251	2.20159	-	-	0.602514	0.321588	-	-		92	212	292	-		6.52356	7.72792	8.18982	#VALUE!			1.86746	0.865851	#VALUE!	#VALUE!	0.345289	0.284887	#VALUE!	#VALUE!	0.0923596	0.0416138
Recon009/6	18.3	11.54	8.1	Recon009/6	12.7	27.81	23.31	22.4289		Recon009/6	9.72892	-5.38108	-0.881085		Recon032	9.35005	6.55436	11.1474	6.93888	2.18005	1.90436	2.68738	0.80888	-0.719955	-1.31564	-0.922616	-1.24112		142	190	177	254		7.14975	7.56986	7.46761	7.98868			1.30774	1.30617	1.49277	0.833807	0.304912	0.251572	0.359872	0.101253	-0.100697	-0.173799
Recon010/0	0.3	1.25	N/A	Recon010/0	20.98	29.43	30.57	29.2254		Recon010/0	8.24541	-0.204588	-1.34459		Recon034	10.6076	10.7357	11.4013	10.4932	1.27759	1.74566	2.02131	1.47319	-1.92241	-1.61434	-0.768692	-1.32681		176	298	334	320		7.45943	8.21917	8.3837	8.32193			1.42204	1.16641	1.35994	1.18091	0.171271	0.212389	0.2411	0.177025	-0.257716	-0.196411
Recon010/1	-0.3	2.64	N/A	Recon010/1	18.13	27.13	28.72	28.3927		Recon010/1	10.2627	1.26271	-0.327286		Recon035	11.1714	9.8038	11.8326	11.2934	1.0214	0.923804	1.88259	1.33336	-2.2386	-1.6962	-0.36741	-0.716644		255	339	394	473		7.99435	8.40514	8.62205	8.8857			1.39741	1.91082	1.37236	1.57291	0.127766	0.109909	0.218346	0.150056	-0.280022	-0.201805
Recon010/3	3.2	3.86	N/A	Recon010/3	15.87	27	26.75	25.4471		Recon010/3	9.5771	-1.5529	-1.3029		Recon036	6.27196	11.4215	10.993	4.39607	1.43196	2.68152	2.48304	0.656074	-1.04804	-0.548478	-2.16696	-1.02393		36	63	162	145		5.16993	5.97728	7.33985	7.17991			1.21316	1.24803	1.49772	0.502899	0.276978	0.448619	0.338296	0.0913763	-0.202719	-0.0917604
Recon010/6	0.3	1.67	N/A	Recon010/6	18.91	27.28	29.16	28.2567		Recon010/6	9.34672	0.976721	-0.903279		Recon037	10.4666	10.6859	10.7667	9.9918	1.53658	2.4459	2.29667	0.361801	-1.51342	-1.1241	0.57667	-1.3682		241	378	433	428		7.91289	8.56224	8.75822	8.74147			1.32272	1.20373	1.22932	#VALUE!	0.194186	0.285661	0.26223	0.041389	-0.191261	-0.131286
Recon011/0	79	83.45	6.5	Recon011/0	13.74	22.82	23.82	22.3164		Recon011/0	8.57645	-0.503554	-1.50355		Recon038	6.33695	7.81443	8.11509	-	1.27695	3.00443	2.01509	-	-1.56305	1.90443	-1.81491	-		71	90	96	-		6.14975	6.49185	6.58496	#VALUE!			1.03044	1.22798	1.23237	#VALUE!	0.207643	0.4628	0.306013	#VALUE!	-0.254165	0.293357
Recon011/1	0.2	1.48	N/A	Recon011/1	21.26	29.34	32.06	30.409		Recon011/1	9.14903	1.06903	-1.65097		Recon039	9.59674	10.6056	10.6021	10.4966	1.13674	0.515571	1.81208	2.18655	-2.76326	-1.77443	-1.51792	-1.19345		275	398	417	540		8.10329	8.63662	8.7039	9.07682			1.1843	1.39911	1.21808	1.22054	0.140281	0.0596959	0.208192	0.240894	-0.341005	-0.205454
Recon011/3	-0.7	6.2	N/A	Recon011/3	22.9	31.35	33.08	-		Recon011/3	#VALUE!	#VALUE!	#VALUE!		Recon040	10.2918	10.9591	-	2.47393	0.831835	1.56905	-	3.49393	-1.59817	-1.45095	-	-1.04607		291	228	299	388		8.18488	7.83289	8.224	8.59991			1.25742	1.62939	#VALUE!	0.335052	0.101631	0.200316	#VALUE!	0.406275	-0.195258	-0.185238
Recon012/0	0.2	2.41	N/A	Recon012/0	17.92	26.65	28.73	27.6382		Recon012/0	9.71821	0.988206	-1.09179		Recon041	9.00533	10.0532	11.613	11.3545	-0.864675	1.6932	1.093	-0.395517	-1.97467	-1.0868	-1.167	-1.10552		35	72	106	167		5.12928	6.16993	6.72792	7.3837			1.75567	0.693664	1.72609	1.33213	-0.168576	0.274428	0.162457	-0.0535662	-0.384981	-0.176144
Recon012/1	0.3	3.68	N/A	Recon012/1	25.15	34.14	35.57	-		Recon012/1	#VALUE!	#VALUE!	#VALUE!		Recon042	10.9274	5.38391	12.6225	11.1457	2.39741	0.23391	3.66248	2.03565	-0.91259	-2.13609	-0.227524	-0.604346		115	217	305	368		6.84549	7.76155	8.25267	8.52356			1.59629	#VALUE!	1.5295	1.37192	0.350217	0.0301371	0.443793	0.238827	-0.133313	-0.275214
Recon012/3	-0.6	0.57	N/A	Recon012/3	26.34	36.75	35.19	-		Recon012/3	#VALUE!	#VALUE!	#VALUE!		Recon043	9.70021	-	11.3375	10.8925	-0.799785	-	1.88749	0.442536	-1.99979	-	0.807492	-1.04746		212	284	246	279		7.72792	8.14975	7.94251	8.12412			1.25522	1.59223	1.42744	1.45237	-0.103493	#VALUE!	0.237644	0.0544719	-0.258774	#VALUE!
Recon012/6	-0.3	0.83	N/A	Recon012/6	25.44	36.04	35.33	-		Recon012/6	#VALUE!	#VALUE!	#VALUE!		Recon044	10.7252	10.4848	11.1403	10.6966	-0.644848	#VALUE!	2.04027	1.74664	-2.49485	-0.535193	-0.91973	-1.57336		35	96	168	181		5.12928	6.58496	7.39232	7.49985			2.09097	0.699248	1.50701	#VALUE!	-0.125719	#VALUE!	0.275999	0.23289	-0.486393	-0.081275
Recon013/0	3.5	6.06	N/A	Recon013/0	15.27	24.31	24.96	24.5363		Recon013/0	9.26633	0.226325	-0.423675		Recon045	6.35352	5.77066	-	-	1.13352	2.30066	-	-	-1.52648	0.830662	-	-		99	305	-	-		6.62936	8.25267	#VALUE!	#VALUE!			0.958392	1.31036	#VALUE!	#VALUE!	0.170985	0.278778	#VALUE!	#VALUE!	-0.23026	0.100654
Recon013/1	39.7	52.83	8.3	Recon013/1	13.47	22.34	24.41	23.4333		Recon013/1	9.96329	1.09329	-0.97671		Recon046	10.538	11.0578	10.4781	10.2941	-6.05202	2.27785	0.918139	1.9741	-1.91202	-0.562152	-1.61186	-1.4959		209	347		282		7.70736	8.43879	#NUM!	8.13955			1.36726	-0.0835989	#NUM!	1.13478	-0.785226	0.269926	#NUM!	0.242532	-0.248077	-0.0666153
Recon013/3	107.2	163.95	8.1	Recon013/3	12.76	21.08	23.05	22.681		Recon013/3	9.921	1.601	-0.369002		Recon047	-0.373318	-0.713865	8.12128	10.8624	2.29668	#VALUE!	2.13128	0.542365	-2.09332	-1.04386	-1.19872	-1.40763		383	372	511	538		8.5812	8.53916	8.99718	9.07146			-0.0435042	1.28846	0.902648	1.33037	0.267641	#VALUE!	0.236884	0.0597881	-0.243942	-0.122244
Recon013/6	0.3	1.2	N/A	Recon013/6	18.46	27.63	29.51	28.996		Recon013/6	10.536	1.36602	-0.513979		Recon048	10.2587	10.5587	10.932	10.8094	1.40866	1.86866	-1.968	2.34937	-2.23134	-1.02134	-0.968002	-1.57063		105	293	288	287		6.71425	8.19476	8.16993	8.16491			1.52789	1.50607	1.33808	1.32801	0.209801	0.228031	-0.240884	0.28774	-0.33233	-0.124634
Recon014/0	0.9	5.45	N/A	Recon014/0	17.79	27.23	28.57	27.7744		Recon014/0	9.9844	0.544405	-0.795595		Recon049	11.405	12.1803	11.3471	9.21346	1.23495	2.66025	1.69715	2.18346	-2.00505	-1.49975	-1.24285	-1.31654		254	272	221	282		7.98868	8.08746	7.7879	8.13955			1.42764	1.45841	1.45702	#VALUE!	0.154588	0.328936	0.217921	0.268253	-0.250986	-0.185441
Recon014/1	0.1	4.67	N/A	Recon014/1	16.88	25.99	27.53	26.2827		Recon014/1	9.40273	0.292734	-1.24727		Recon050	7.8061	9.96516	-	-	1.2961	1.60516	-	-	-2.3439	-0.914838	-	-		87	114	-	-		6.44294	6.83289	#VALUE!	#VALUE!			1.21157	#VALUE!	#VALUE!	#VALUE!	0.201165	0.234917	#VALUE!	#VALUE!	-0.363794	-0.133887
Recon014/3	0.6	3.08	N/A	Recon014/3	21.14	31.95	33.06	32.4123		Recon014/3	11.2723	0.462312	-0.647688		Recon051	11.7077	-	-	-	2.37771	-	-	-	-0.0922925	-	-	-		339	-	-	-		8.40514	#VALUE!	#VALUE!	#VALUE!			1.39292	#VALUE!	#VALUE!	#VALUE!	0.282887	#VALUE!	#VALUE!	#VALUE!	-0.0109805	#VALUE!
Recon014/6	25.6	14.06	N/A	Recon014/6	12.17	22.46	24.16	23.6268		Recon014/6	11.4568	1.16678	-0.533217		Recon052	10.9941	-	-	-	1.8941	-	-	-	-0.335899	-	-	-		-	-	-	-		#VALUE!	#VALUE!	#VALUE!	#VALUE!			#VALUE!	#VALUE!	#VALUE!	#VALUE!	#VALUE!	#VALUE!	#VALUE!	#VALUE!	#VALUE!	#VALUE!
Recon015/0	2.3	2.35	N/A	Recon015/0	16.55	25.63	27.72	26.2223		Recon015/0	9.67231	0.592311	-1.49769		Recon053	6.05153	-	-	-	0.151532	-	-	-	-1.31847	-	-	-		-	-	-	-		#VALUE!	#VALUE!	#VALUE!	#VALUE!			#VALUE!	#VALUE!	#VALUE!	#VALUE!	#VALUE!	#VALUE!	#VALUE!	#VALUE!	#VALUE!	#VALUE!
Recon015/1	-0.3	1.74	N/A	Recon015/1	18.01	27.32	28.43	27.6944		Recon015/1	9.68436	0.374365	-0.735635		Recon054	13.1833	-	-	-	4.23332	-	-	-	-0.0066777	-	-	-		-	-	-	-		#VALUE!	#VALUE!	#VALUE!	#VALUE!			#VALUE!	#VALUE!	#VALUE!	#VALUE!	#VALUE!	#VALUE!	#VALUE!	#VALUE!	#VALUE!	#VALUE!
Recon015/3	0	0.43	N/A	Recon015/3	21.17	29.9	30.27	32.5291		Recon015/3	11.3591	2.62914	2.25914		Recon056	-0.587629	-	-	-	-12.1076	-	-	-	-0.187629	-	-	-		-	-	-	-		#VALUE!	#VALUE!	#VALUE!	#VALUE!			#VALUE!	#VALUE!	#VALUE!	#VALUE!	#VALUE!	#VALUE!	#VALUE!	#VALUE!	#VALUE!	#VALUE!
Recon015/6	0.3	2.2	N/A	Recon015/6	24.1	32.8	33.72	-		Recon015/6	#VALUE!	#VALUE!	#VALUE!		Recon057	12.1684	-	-	-	1.79842	-	-	-	-0.631585	-	-	-		-	-	-	-		#VALUE!	#VALUE!	#VALUE!	#VALUE!			#VALUE!	#VALUE!	#VALUE!	#VALUE!	#VALUE!	#VALUE!	#VALUE!	#VALUE!	#VALUE!	#VALUE!
Recon016/0	0.8	1.11	N/A	Recon016/0	23	32.25	34.05	-		Recon016/0	#VALUE!	#VALUE!	#VALUE!		Recon058	12.4026	-	-	-	2.02264	-	-	-	-0.657365	-	-	-			-	-	-		#NUM!	#VALUE!	#VALUE!	#VALUE!			#NUM!	#VALUE!	#VALUE!	#VALUE!	#NUM!	#VALUE!	#VALUE!	#VALUE!	#NUM!	#VALUE!
Recon016/1	1.5	1.62	N/A	Recon016/1	24.07	29.21	31.7	31.3987		Recon016/1	7.32875	2.18875	-0.301252		Recon059	0.194271	-	-	-	-6.19573	-	-	-	-0.405729	-	-	-			-	-	-		#NUM!	#VALUE!	#VALUE!	#VALUE!			#NUM!	#VALUE!	#VALUE!	#VALUE!	#NUM!	#VALUE!	#VALUE!	#VALUE!	#NUM!	#VALUE!
Recon016/3	2.4	1.41	N/A	Recon016/3	14.28	23.13	24.82	24.3578		Recon016/3	10.0778	1.22778	-0.462218		Recon060	11.5346	-	-	-	1.25455	-	-	-	-1.01545	-	-	-		-	-	-	-		#VALUE!	#VALUE!	#VALUE!	#VALUE!			#VALUE!	#VALUE!	#VALUE!	#VALUE!	#VALUE!	#VALUE!	#VALUE!	#VALUE!	#VALUE!	#VALUE!
Recon016/6	0.5	1.69	N/A	Recon016/6	18.23	26.65	28.52	28.697		Recon016/6	10.467	2.04701	0.177012		Recon061	11.3751	-	-	-	1.78511	-	-	-	-0.814895	-	-	-			-	-	-		#NUM!	#VALUE!	#VALUE!	#VALUE!			#NUM!	#VALUE!	#VALUE!	#VALUE!	#NUM!	#VALUE!	#VALUE!	#VALUE!	#NUM!	#VALUE!
Recon018/0	-0.4	0.58	N/A	Recon018/0	22.18	29.82	33.93	32.3025		Recon018/0	10.1225	2.4825	-1.6275		Recon062	11.7707	-	-	-	2.08069	-	-	-	-0.579313	-	-	-			-	-	-		#NUM!	#VALUE!	#VALUE!	#VALUE!			#NUM!	#VALUE!	#VALUE!	#VALUE!	#NUM!	#VALUE!	#VALUE!	#VALUE!	#NUM!	#VALUE!
Recon018/1	4.2	4.2	N/A	Recon018/1	14.61	22.23	24.9	24.3232		Recon018/1	9.71323	2.09323	-0.576767		Recon063	11.7699	-	-	-	2.70992	-	-	-	-0.170079	-	-	-			-	-	-		#NUM!	#VALUE!	#VALUE!	#VALUE!			#NUM!	#VALUE!	#VALUE!	#VALUE!	#NUM!	#VALUE!	#VALUE!	#VALUE!	#NUM!	#VALUE!
Recon018/3	0	21.93	8.4	Recon018/3	12.55	20.62	21.79	21.1276		Recon018/3	8.57765	0.507649	-0.662351		Recon064	5.29985	-	-	-	1.98985	-	-	-	0.599855	-	-	-			-	-	-		#NUM!	#VALUE!	#VALUE!	#VALUE!			#NUM!	#VALUE!	#VALUE!	#VALUE!	#NUM!	#VALUE!	#VALUE!	#VALUE!	#NUM!	#VALUE!
Recon020/0	-0.2	2.11	N/A	Recon020/0	25.31	33.37	34.64	-		Recon020/0	#VALUE!	#VALUE!	#VALUE!		Recon065	12.1716	10.4077	-	-	2.63158	1.69772	-	-	-0.118424	0.48772	-	-		685	-	-	-		9.41996	#VALUE!	#VALUE!	#VALUE!			1.2921	#VALUE!	#VALUE!	#VALUE!	0.279362	#VALUE!	#VALUE!	#VALUE!	-0.0125717	#VALUE!
Recon020/1	43.2	101.41	8.6	Recon020/1	12.78	21.26	22.87	21.9815		Recon020/1	9.20148	0.721478	-0.888522		Recon066	12.7554	-	-	-	1.50543	-	-	-	-0.414571	-	-	-			-	-	-		#NUM!	#VALUE!	#VALUE!	#VALUE!			#NUM!	#VALUE!	#VALUE!	#VALUE!	#NUM!	#VALUE!	#VALUE!	#VALUE!	#NUM!	#VALUE!
Recon020/3	-0.4	0.5	N/A	Recon020/3	25.05	33.35	35.51	-		Recon020/3	#VALUE!	#VALUE!	#VALUE!		Recon067	1.31858	-	-	-	-3.44142	-	-	-	-0.931422	-	-	-			-	-	-		#NUM!	#VALUE!	#VALUE!	#VALUE!			#NUM!	1.21025	#VALUE!	#VALUE!	#NUM!	#VALUE!	#VALUE!	#VALUE!	#NUM!	#VALUE!
Recon020/6	-0.8	3.1	N/A	Recon020/6	18.6	26.03	29.33	28.5695		Recon020/6	9.96953	2.53953	-0.760471		Recon068	11.1934	10.0162	11.3867	-	1.49345	1.57622	2.00674	-	-1.16655	-1.69378	-0.943262	-		203	310	290	-		7.66534	8.27612	8.17991	#VALUE!			1.46027	1.23279	1.39204	#VALUE!	0.194831	0.190454	0.245325	#VALUE!	-0.152185	-0.204659
Recon021/0	5.8	19.01	N/A	Recon021/0	18.4	23.34	26.17	24.5722		Recon021/0	6.17222	1.23222	-1.59778		Recon069	10.4406	9.7769	-	-	1.25059	0.616904	-	-	-1.12941	-0.913096	-	-		126	244	-	-		6.97728	7.93074	#VALUE!	#VALUE!			1.49637	1.27929	#VALUE!	#VALUE!	0.179237	0.0777864	#VALUE!	#VALUE!	-0.16187	-0.115134
Recon021/1	33.7	8.83	N/A	Recon021/1	14.32	22.86	25.21	24.3448		Recon021/1	10.0248	1.48483	-0.86517		Recon070	12.1276	10.8168	-9.05887	11.1314	3.44759	2.26682	#VALUE!	1.48143	-0.342413	-2.12318	-1.59887	-3.08857		61	351	294	134		5.93074	8.45533	8.19967	7.06609			2.04487	1.31514	-1.10478	1.36249	0.581308	0.268094	#VALUE!	0.209653	-0.0577354	-0.251105
Recon021/3	9.3	101.79	8.8	Recon021/3	11.9	18.61	21.21	20.402		Recon021/3	8.50198	1.79198	-0.808022		Recon071	13.6821	10.5723	9.94647	10.5085	4.94209	1.82232	1.50647	1.33845	-0.617912	-0.887675	-1.95353	-0.951549		180	263	307	288		7.49185	8.03892	8.26209	8.16993			1.82626	1.32877	1.20387	1.37869	0.659662	0.226688	0.182336	0.163827	-0.0824779	-0.110422
Recon022/0	0.7	54.99	8.9	Recon022/0	11.98	17.39	20.83	19.3436		Recon022/0	7.36356	1.95356	-1.48644		Recon072	12.1065	10.5144	9.50379	10.347	4.04655	2.07442	1.14379	1.61699	0.336547	-0.0355779	-1.00621	-1.09301		22	241	223	197		4.45943	7.91289	7.8009	7.62205			2.71482	1.42222	1.21829	1.4411	0.907413	0.262157	0.146623	0.212147	0.0754686	-0.00449619
Recon022/1	-0.3	9.26	N/A	Recon022/1	16.38	25.59	27.65	26.0613		Recon022/1	9.68133	0.471327	-1.58867		Recon074	10.5293	10.7875	10.2046	11.3149	1.80925	3.2075	1.20463	2.00494	-1.09075	-1.8825	-1.64537	-1.02506		115	192	126	145		6.84549	7.58496	6.97728	7.17991			1.53813	1.28783	1.46255	1.34282	0.264298	0.422876	0.17265	0.279243	-0.159338	-0.248188
Recon022/2	-1.4	6.55	N/A	Recon022/2	21.04	29.69	30.21	30.1481		Recon022/2	9.1081	0.4581	-0.0619001		Recon075	10.3224	10.7056	11.2899	11.245	0.922426	1.61561	2.36991	-2.905	-0.847574	-0.794395	-0.480092	0.0549957		292	318	304	344		8.18982	8.31288	8.24793	8.42626			1.2604	1.33983	1.36882	1.21471	0.112631	0.19435	0.287334	-0.344756	-0.103491	-0.0955619
Recon022/3	58.8	6.94	N/A	Recon022/3	23.49	35.21	34.8	-		Recon022/3	#VALUE!	#VALUE!	#VALUE!		Recon076	11.2489	11.0698	11.7262	11.9235	1.0389	1.4398	2.50624	2.60346	-0.991096	0.259799	-0.463764	-1.15654		299	307	526	612		8.224	8.26209	9.03892	9.25739			1.36781	1.25297	1.29731	1.28669	0.126326	0.174266	0.277272	0.28123	-0.120513	0.0314447
Recon022/6	13.8			Recon022/6	13.24	21.45	23.29	21.8858		Recon022/6	8.64578	0.43578	-1.40422		Recon077	20.1531	10.8883	10.4837	10.6184	6.22308	1.31829	1.10373	1.33838	0.00308136	-0.72171	-1.06627	-1.04162		206	413	631	616		7.6865	8.69	9.3015	9.26679			2.62188	1.19929	1.1271	1.27118	0.809612	0.151702	0.118662	0.144428	0.000400879	-0.0830506
Recon024/0	0.5	3.56	N/A	Recon024/0	21.3	28.23	32.15	31.2904		Recon024/0	9.9904	3.0604	-0.859599		Recon078	9.09073	9.9143	10.3748	10.225	2.28073	2.4143	1.2648	1.94499	-0.329274	-0.135702	-1.1252	-0.725011		248	308	294	327		7.9542	8.26679	8.19967	8.35315			1.14288	1.22624	1.26527	1.12193	0.286732	0.292048	0.15425	0.232845	-0.0413963	-0.0164153
Recon024/1	1.9	1.08	N/A	Recon024/1	15.57	23.15	25.85	25.3468		Recon024/1	9.77676	2.19676	-0.50324		Recon079	10.7162	10.962	9.25376	0.143991	2.5162	2.73203	-0.296239	-4.79601	-0.993803	-1.54797	-1.52624	-0.666009		340	491	363	554		8.40939	8.93958	8.50383	9.11374			1.27431	1.24818	1.08819	0.0173214	0.299213	0.30561	-0.0348359	-0.526239	-0.118178	-0.173159
Recon024/3	-0.3	1.98	N/A	Recon024/3	28.21	35.23	36.1	-		Recon024/3	#VALUE!	#VALUE!	#VALUE!		Recon080	11.1945	10.7156	10.2115	10.471	2.53454	2.06559	1.27146	1.90096	-1.09546	-1.06441	-0.838542	-0.359042		498	384	380	318		8.96	8.58496	8.56986	8.31288			1.24939	1.37052	1.19156	1.45837	0.282873	0.240606	0.148364	0.228676	-0.122261	-0.123985
Recon024/6	0	3.38	N/A	Recon024/6	21.26	28.54	31.98	31.1661		Recon024/6	9.90614	2.62614	-0.813862		Recon081	10.3725	10.544	10.923	10.5492	0.402454	3.02405	2.58295	2.55924	-1.13755	-0.145951	-0.917046	-2.52076		162	207	179	145		7.33985	7.69349	7.48382	7.17991			1.41317	1.33193	1.45954	1.20915	0.0548314	0.393066	0.345139	0.356445	-0.154982	-0.0189708
Recon025/0	1	1.99	N/A	Recon025/0	26.34	31.05	35.43	32.6314		Recon025/0	6.29135	1.58135	-2.79865		Recon082	11.0901	11.2836	10.4119	-3.88845	1.97007	2.66365	1.12193	-0.228451	-0.779926	-0.756354	-1.56807	-1.96845		320	355	423	423		8.32193	8.47168	8.72451	8.72451			1.33263	1.32371	1.19341	-0.486745	0.236733	0.314418	0.128595	-0.0261849	-0.0937194	-0.0892804
Recon025/1	2	0.43	N/A	Recon025/1	24	29.92	32.85	30.4485		Recon025/1	6.44854	0.528542	-2.40146		Recon083	7.45047	10.3176	10.7651	8.31897	1.23047	1.04756	0.835075	2.64897	-1.11953	-1.37244	-1.37492	-1.57103		253	222	327	254		7.98299	7.79442	8.35315	7.98868			0.933292	1.49031	1.28874	#VALUE!	0.154136	0.134399	0.0999714	0.33159	-0.14024	-0.176079
Recon025/3	0.3	0.92	N/A	Recon025/3	20.76	29.55	33.97	31.9279		Recon025/3	11.1679	2.37787	-2.04213		Recon084	11.1751	12.3409	10.6165	-4.41089	1.04514	-0.179092	1.0665	0.68911	-1.73486	-0.389092	-1.4835	-1.75089		222	311	444	-		7.79442	8.28077	8.79442	#VALUE!			1.43374	1.28311	1.20719	-0.532667	0.134088	-0.0216275	0.121271	#VALUE!	-0.222577	-0.0469874
Recon025/6	8.5	14.68	8	Recon025/6	12.63	22.28	25.84	23.7846		Recon025/6	11.1546	1.50465	-2.05535		Recon085	11.3053	9.85363	11.5015	11.3827	2.49533	0.613628	1.93151	1.73268	-0.924674	-1.45637	-1.26849	-0.667325		136	205	299	311		7.08746	7.67948	8.224	8.28077			1.59512	1.194	1.39853	1.30015	0.352076	0.0799049	0.234862	0.209241	-0.130466	-0.189645
Recon026/0	0.7	0.66	N/A	Recon026/0	15.96	23.1	27.39	27.3964		Recon026/0	11.4364	4.29643	0.00643097		Recon086	11.2786	10.2459	10.4407	10.6282	3.2786	0.275925	0.830716	-3.03179	0.7186	-1.18407	-0.939284	-1.01179		194	383	540	432		7.59991	8.5812	9.07682	8.75489			1.48404	1.40243	1.15026	1.2504	0.4314	0.0321546	0.0915207	-0.346297	0.0945537	-0.137985
Recon026/1	40	34.34	7.8	Recon026/1	11.13	21.06	23.32	22.7142		Recon026/1	11.5842	1.65423	-0.60577		Recon087	15.288	11.2273	8.41041	-5.39814	1.63797	0.737346	1.85041	-10.5181	0.257975	-2.37265	0.200407	-1.19814		213	257	327	362		7.73471	8.00562	8.35315	8.49985			1.97654	1.27591	1.00685	-0.699762	0.211769	0.0921035	0.221522	-1.23745	0.0333529	-0.296373
Recon026/3	0.3	1.08	N/A	Recon026/3	16.84	25.71	28.99	28.1634		Recon026/3	11.3234	2.45344	-0.826559		Recon088	10.9738	9.90305	-	10.3598	2.55385	0.16305	-	1.14979	-1.38615	-0.95695	-	-1.15021		66	217	193	210		6.04439	7.76155	7.59246	7.71425			1.81554	1.27792	#VALUE!	1.14304	0.422515	0.0210074	#VALUE!	0.149047	-0.229328	-0.123294
Recon026/6	3.1	2.05	N/A	Recon026/6	17.72	23.61	27.89	27.1291		Recon026/6	9.40909	3.51909	-0.760907		Recon089	10.1258	11.0961	-	9.13394	-0.00416145	-3.54386	-	1.26394	-1.13416	-0.793862	-	-1.09606		404	411	470	535		8.65821	8.68299	8.87652	9.0634			1.16951	#VALUE!	#VALUE!	#VALUE!	-0.000480637	-0.408138	#VALUE!	0.139456	-0.130993	-0.0914272
Recon027/0	1.2	0.48	N/A	Recon027/0	25.97	32.31	34.18	34.2374		Recon027/0	8.26745	1.92745	0.0574496		Recon090	11.8111	-	-	-	1.81106	-	-	-	-0.838938	-	-	-		115	-	-	-		6.84549	#VALUE!	#VALUE!	#VALUE!			1.72538	#VALUE!	#VALUE!	#VALUE!	0.264563	#VALUE!	#VALUE!	#VALUE!	-0.122553	#VALUE!
Recon027/1	1.5	0.79	N/A	Recon027/1	28.97	31.88	34.82	33.3964		Recon027/1	4.42635	1.51635	-1.42365		Recon091	12.6723	-	-	-	2.8023	-	-	-	-0.477696	-	-	-		-	-	-	-		#VALUE!	#VALUE!	#VALUE!	#VALUE!			#VALUE!	#VALUE!	#VALUE!	#VALUE!	#VALUE!	#VALUE!	#VALUE!	#VALUE!	#VALUE!	#VALUE!
Recon027/3	-0.6	0.23	N/A	Recon027/3	19.07	27.69	31.17	29.2347		Recon027/3	10.1647	1.54472	-1.93528		Recon092	10.3896	-	-	-	0.539555	-	-	-	-1.25044	-	-	-		-	-	-	-		#VALUE!	#VALUE!	#VALUE!	#VALUE!			#VALUE!	#VALUE!	#VALUE!	#VALUE!	#VALUE!	#VALUE!	#VALUE!	#VALUE!	#VALUE!	#VALUE!
Recon027/6	1.6	1.15	N/A	Recon027/6	22.57	26.2	28.57	27.0331		Recon027/6	4.46308	0.833081	-1.53692		Recon093	9.82789	-	-	-	0.34789	-	-	-	-1.75211	-	-	-		-	-	-	-		#VALUE!	#VALUE!	#VALUE!	#VALUE!			#VALUE!	#VALUE!	#VALUE!	#VALUE!	#VALUE!	#VALUE!	#VALUE!	#VALUE!	#VALUE!	#VALUE!
Recon028/0	-1.1	1.04	N/A	Recon028/0	19.85	29.4	33.15	31.0044		Recon028/0	11.1544	1.60444	-2.14556		Recon094	10.6532	-	-	-	1.55315	-	-	-	-1.44685	-	-	-		-	-	-	-		#VALUE!	#VALUE!	#VALUE!	#VALUE!			#VALUE!	#VALUE!	#VALUE!	#VALUE!	#VALUE!	#VALUE!	#VALUE!	#VALUE!	#VALUE!	#VALUE!
Recon028/1	-0.1	0.6	N/A	Recon028/1	11.96	22.63	25.41	23.4393		Recon028/1	11.4793	0.809314	-1.97069		Recon095	3.07245	-	-	-	3.07245	-	-	-	-1.52755	-	-	-		-	-	-	-		#VALUE!	#VALUE!	#VALUE!	#VALUE!			#VALUE!	#VALUE!	#VALUE!	#VALUE!	#VALUE!	#VALUE!	#VALUE!	#VALUE!	#VALUE!	#VALUE!
Recon028/3	0.1	1.15	N/A	Recon028/3	14.95	24.8	27.89	26.2281		Recon028/3	11.2781	1.42807	-1.66193		Recon096	10.2442	-	-	-	1.59424	-	-	-	-0.175761	-	-	-		-	-	-	-		#VALUE!	#VALUE!	#VALUE!	#VALUE!			#VALUE!	#VALUE!	#VALUE!	#VALUE!	#VALUE!	#VALUE!	#VALUE!	#VALUE!	#VALUE!	#VALUE!
Recon028/6	48.7	45.15	7.6	Recon028/6	10.96	21.3	23.67	22.1287		Recon028/6	11.1687	0.828654	-1.54135		Recon097	11.3509	-	-	-	1.36086	-	-	-	-0.99914	-	-	-		-	-	-	-		#VALUE!	#VALUE!	#VALUE!	#VALUE!			#VALUE!	#VALUE!	#VALUE!	#VALUE!	#VALUE!	#VALUE!	#VALUE!	#VALUE!	#VALUE!	#VALUE!
Recon029/0	1.3	3.6	N/A	Recon029/0	14.73	23.06	27.13	25.0589		Recon029/0	10.3289	1.9989	-2.0711		Recon098	10.5977	-	-	-	1.72774	-	-	-	-0.842264	-	-	-		-	-	-	-		#VALUE!	#VALUE!	#VALUE!	#VALUE!			#VALUE!	#VALUE!	#VALUE!	#VALUE!	#VALUE!	#VALUE!	#VALUE!	#VALUE!	#VALUE!	#VALUE!
Recon029/1	1.1	1.95	N/A	Recon029/1	18.15	26.95	30.19	29.3895		Recon029/1	11.2395	2.4395	-0.800502		Recon100	9.48276	-	-	-	1.44276	-	-	-	-0.14724	-	-	-		-	-	-	-		#VALUE!	#VALUE!	#VALUE!	#VALUE!			#VALUE!	#VALUE!	#VALUE!	#VALUE!	#VALUE!	#VALUE!	#VALUE!	#VALUE!	#VALUE!	#VALUE!
Recon029/3	3.9	2.08	N/A	Recon029/3	24.88	30.53	29.94	-		Recon029/3	#VALUE!	#VALUE!	#VALUE!		Recon101	-7.87389	-	-	-	1.84611	-	-	-	-1.08389	-	-	-		-	-	-	-		#VALUE!	#VALUE!	#VALUE!	#VALUE!			#VALUE!	#VALUE!	#VALUE!	#VALUE!	#VALUE!	#VALUE!	#VALUE!	#VALUE!	#VALUE!	#VALUE!
Recon029/6	-0.6	2.05	N/A	Recon029/6	17.12	25.85	29.44	28.2038		Recon029/6	11.0838	2.3538	-1.2362		Recon102	5.22702	-	-	-	3.70702	-	-	-	-0.732982	-	-	-		-	-	-	-		#VALUE!	#VALUE!	#VALUE!	#VALUE!			#VALUE!	#VALUE!	#VALUE!	#VALUE!	#VALUE!	#VALUE!	#VALUE!	#VALUE!	#VALUE!	#VALUE!
Recon030/0	0	0.96	N/A	Recon030/0	19.15	28.13	30.07	30.1884		Recon030/0	11.0384	2.05843	0.118425		Recon103	11.4037	-	-	-	1.99367	-	-	-	-0.746329	-	-	-		-	-	-	-		#VALUE!	#VALUE!	#VALUE!	#VALUE!			#VALUE!	#VALUE!	#VALUE!	#VALUE!	#VALUE!	#VALUE!	#VALUE!	#VALUE!	#VALUE!	#VALUE!
Recon030/1	0.6	2.39	N/A	Recon030/1	16.26	25.57	27.98	26.9447		Recon030/1	10.6847	1.37469	-1.03531		Recon104	9.82395	-	-	-	1.83395	-	-	-	-0.686045	-	-	-		-	-	-	-		#VALUE!	#VALUE!	#VALUE!	#VALUE!			#VALUE!	#VALUE!	#VALUE!	#VALUE!	#VALUE!	#VALUE!	#VALUE!	#VALUE!	#VALUE!	#VALUE!
Recon030/2	-1.2	0.67	N/A	Recon030/3	19.37	28.3	31.79	30.7941		Recon030/3	11.4241	2.49413	-0.995866		Recon105	10.9617	-	-	-	1.10168	-	-	-	-1.05832	-	-	-		-	-	-	-		#VALUE!	#VALUE!	#VALUE!	#VALUE!			#VALUE!	#DIV/0!	#VALUE!	#VALUE!	#VALUE!	#VALUE!	#VALUE!	#VALUE!	#VALUE!	#VALUE!
Recon031/0	-0.9	1.84	N/A	Recon031/0	20.82	30.75	32.4	33.0025		Recon031/0	12.1825	2.25251	0.602514
Recon031/1	-0.2	1.54	N/A	Recon031/1	26.14	30.84	32.72	33.0416		Recon031/1	6.90159	2.20159	0.321588
Recon032/0	0.3	4.32	N/A	Recon032/0	26.2	33.37	36.27	35.55		Recon032/0	9.35005	2.18005	-0.719955
Recon032/1	3.4	2.19	N/A	Recon032/1	17.97	22.62	25.84	24.5244		Recon032/1	6.55436	1.90436	-1.31564
Recon032/3	-0.5	1.91	N/A	Recon032/3	18.39	26.85	30.46	29.5374		Recon032/3	11.1474	2.68738	-0.922616
Recon032/6	2.9	3.73	N/A	Recon032/6	18.11	24.24	26.29	25.0489		Recon032/6	6.93888	0.80888	-1.24112
Recon034/0	0.2	2.39	N/A	Recon034/0	17.03	26.36	29.56	27.6376		Recon034/0	10.6076	1.27759	-1.92241
Recon034/1	-0.2	0.82	N/A	Recon034/1	19.76	28.75	32.11	30.4957		Recon034/1	10.7357	1.74566	-1.61434
Recon034/3	0	0.63	N/A	Recon034/3	23.4	32.78	35.57	34.8013		Recon034/3	11.4013	2.02131	-0.768692
Recon034/6	3.5	5.73	N/A	Recon034/6	12.92	21.94	24.74	23.4132		Recon034/6	10.4932	1.47319	-1.32681
Recon035/0	-0.8	1.2	N/A	Recon035/0	19.2	29.35	32.61	30.3714		Recon035/0	11.1714	1.0214	-2.2386
Recon035/1	-0.3	0.19	N/A	Recon035/1	22.38	31.26	33.88	32.1838		Recon035/1	9.8038	0.923804	-1.6962
Recon035/3	-0.8	1.22	N/A	Recon035/3	22.99	32.94	35.19	34.8226		Recon035/3	11.8326	1.88259	-0.36741
Recon035/6	0	1.37	N/A	Recon035/6	21.99	31.95	34	33.2834		Recon035/6	11.2934	1.33336	-0.716644
Recon036/0	1.7	1.64	N/A	Recon036/0	24.85	29.69	32.17	31.122		Recon036/0	6.27196	1.43196	-1.04804
Recon036/1	2.2	0.85	N/A	Recon036/1	20.01	28.75	31.98	31.4315		Recon036/1	11.4215	2.68152	-0.548478
Recon036/3	2.2	0.87	N/A	Recon036/3	21.99	30.5	35.15	32.983		Recon036/3	10.993	2.48304	-2.16696
Recon036/6	1.2	1.52	N/A	Recon036/6	28.72	32.46	34.14	33.1161		Recon036/6	4.39607	0.656074	-1.02393
Recon037/0	0.8	0.1	N/A	Recon037/0	19.14	28.07	31.12	29.6066		Recon037/0	10.4666	1.53658	-1.51342
Recon037/1	-0.4	2.11	N/A	Recon037/1	20.11	28.35	31.92	30.7959		Recon037/1	10.6859	2.4459	-1.1241
Recon037/3	-0.2	0.04	N/A	Recon037/3	23.57	32.04	33.76	34.3367		Recon037/3	10.7667	2.29667	0.57667
Recon037/6	12.5	9.06	N/A	Recon037/6	11.44	21.07	22.8	21.4318		Recon037/6	9.9918	0.361801	-1.3682
Recon038/0	1.5	0.82	N/A	Recon038/0	25.64	30.7	33.54	31.9769		Recon038/0	6.33695	1.27695	-1.56305
Recon038/1	2.1	0.42	N/A	Recon038/1	27.16	31.97	33.07	34.9744		Recon038/1	7.81443	3.00443	1.90443
Recon038/3	19.3	18.97	8.1	Recon038/3	13.56	19.66	23.49	21.6751		Recon038/3	8.11509	2.01509	-1.81491
Recon039/0	0	0.21	N/A	Recon039/0	26.76	35.22	39.12	36.3567		Recon039/0	9.59674	1.13674	-2.76326
Recon039/1	-0.9	0.39	N/A	Recon039/1	21.62	31.71	34	32.2256		Recon039/1	10.6056	0.515571	-1.77443
Recon039/3	0.1	0.17	N/A	Recon039/3	16.74	25.53	28.86	27.3421		Recon039/3	10.6021	1.81208	-1.51792
Recon039/6	0	0.24	N/A	Recon039/6	16.05	24.36	27.74	26.5466		Recon039/6	10.4966	2.18655	-1.19345
Recon040/0	4.6	3.43	N/A	Recon040/0	12.7	22.16	24.59	22.9918		Recon040/0	10.2918	0.831835	-1.59817
Recon040/1	12.8	8.21	N/A	Recon040/1	10.76	20.15	23.17	21.7191		Recon040/1	10.9591	1.56905	-1.45095
Recon040/6	3.3	1.44	N/A	Recon040/6	26.56	25.54	30.08	29.0339		Recon040/6	2.47393	3.49393	-1.04607
Recon041/0	17.2	18.3	8.3	Recon041/0	11.57	21.44	22.55	20.5753		Recon041/0	9.00533	-0.864675	-1.97467
Recon041/1	2.2	1.28	N/A	Recon041/1	15.23	23.59	26.37	25.2832		Recon041/1	10.0532	1.6932	-1.0868
Recon041/3	36.8	33.87	8.1	Recon041/3	10.84	21.36	23.62	22.453		Recon041/3	11.613	1.093	-1.167
Recon041/6	-0.2	0.65	N/A	Recon041/6	17.43	29.18	29.89	28.7845		Recon041/6	11.3545	-0.395517	-1.10552
Recon042/0	2.7	2.59	N/A	Recon042/0	13.9	22.43	25.74	24.8274		Recon042/0	10.9274	2.39741	-0.91259
Recon042/1	2.2	1.27	N/A	Recon042/1	21.8	26.95	29.32	27.1839		Recon042/1	5.38391	0.23391	-2.13609
Recon042/3	-0.9	0.79	N/A	Recon042/3	20.97	29.93	33.82	33.5925		Recon042/3	12.6225	3.66248	-0.227524
Recon042/6	59.7	36.66	6.3	Recon042/6	11.13	20.24	22.88	22.2757		Recon042/6	11.1457	2.03565	-0.604346
Recon043/0	11.5	4.44	N/A	Recon043/0	11.84	22.34	23.54	21.5402		Recon043/0	9.70021	-0.799785	-1.99979
Recon043/3	0	1.08	N/A	Recon043/3	21.99	31.44	32.52	33.3275		Recon043/3	11.3375	1.88749	0.807492
Recon043/6	28.8	21.03	8.7	Recon043/6	11.25	21.7	23.19	22.1425		Recon043/6	10.8925	0.442536	-1.04746
Recon044/0	-0.4	0.93	N/A	Recon044/0	23.54	34.91	36.76	34.2652		Recon044/0	10.7252	-0.644848	-2.49485
Recon044/1	0.3	1.67	N/A	Recon044/1	24.72	-	35.74	35.2048		Recon044/1	10.4848	#VALUE!	-0.535193
Recon044/3	2.6	2.49	N/A	Recon044/3	11.99	21.09	24.05	23.1303		Recon044/3	11.1403	2.04027	-0.91973
Recon044/6	0.1	1.2	N/A	Recon044/6	15.28	24.23	27.55	25.9766		Recon044/6	10.6966	1.74664	-1.57336
Recon045/0	1.9	1.12	N/A	Recon045/0	28.5	33.72	36.38	34.8535		Recon045/0	6.35352	1.13352	-1.52648
Recon045/1	1.5	0.76	N/A	Recon045/1	31.9	35.37	36.84	37.6707		Recon045/1	5.77066	2.30066	0.830662
Recon046/0	1.3	0.88	N/A	Recon046/0	14.86	31.45	27.31	25.398		Recon046/0	10.538	-6.05202	-1.91202
Recon046/1	0.5	0.49	N/A	Recon046/1	16.57	25.35	28.19	27.6278		Recon046/1	11.0578	2.27785	-0.562152
Recon046/3	20.8	14.22	7.9	Recon046/3	11.03	20.59	23.12	21.5081		Recon046/3	10.4781	0.918139	-1.61186
Recon046/6	-0.3	1.95	N/A	Recon046/6	17.2	25.52	28.99	27.4941		Recon046/6	10.2941	1.9741	-1.4959
Recon047/0	1.3	1.94	N/A	Recon047/0	31.66	28.99	33.38	31.2867		Recon047/0	-0.373318	2.29668	-2.09332
Recon047/1	2.6	1.39	N/A	Recon047/1	32.7	-	33.03	31.9861		Recon047/1	-0.713865	#VALUE!	-1.04386
Recon047/3	10.8	8.23	N/A	Recon047/3	14.89	20.88	24.21	23.0113		Recon047/3	8.12128	2.13128	-1.19872
Recon047/6	42	51.36	8.8	Recon047/6	10.9	21.22	23.17	21.7624		Recon047/6	10.8624	0.542365	-1.40763
Recon048/0	-1.3	0.43	N/A	Recon048/0	20.49	29.34	32.98	30.7487		Recon048/0	10.2587	1.40866	-2.23134
Recon048/1	-0.4	3.19	N/A	Recon048/1	21.2	29.89	32.78	31.7587		Recon048/1	10.5587	1.86866	-1.02134
Recon048/3	13.5	12.91	8.1	Recon048/3	10.78	23.68	22.68	21.712		Recon048/3	10.932	-1.968	-0.968002
Recon048/6	-0.3	2.03	N/A	Recon048/6	20.94	29.4	33.32	31.7494		Recon048/6	10.8094	2.34937	-1.57063
Recon049/0	1.9	1.25	N/A	Recon049/0	16.19	26.36	29.6	27.595		Recon049/0	11.405	1.23495	-2.00505
Recon049/1	1.3	1.08	N/A	Recon049/1	20.96	30.48	34.64	33.1403		Recon049/1	12.1803	2.66025	-1.49975
Recon049/3	9.6	6.12	N/A	Recon049/3	11.09	20.74	23.68	22.4371		Recon049/3	11.3471	1.69715	-1.24285
Recon049/6	2.6	3.42	N/A	Recon049/6	14.56	21.59	25.09	23.7735		Recon049/6	9.21346	2.18346	-1.31654
Recon050/0	2.5	2.21	N/A	Recon050/0	19.79	26.3	29.94	27.5961		Recon050/0	7.8061	1.2961	-2.3439
Recon050/1	28.7	25.66	8.3	Recon050/1	12.08	20.44	22.96	22.0452		Recon050/1	9.96516	1.60516	-0.914838
Recon051/0	56.9	32.97	6.1	Recon051/0	11.38	20.71	23.18	23.0877		Recon051/0	11.7077	2.37771	-0.0922925
Recon052/0	60	51.04	8.2	Recon052/0	11.79	20.89	23.12	22.7841		Recon052/0	10.9941	1.8941	-0.335899
Recon053/0	4.4	2.34	N/A	Recon053/0	25.15	31.05	32.52	31.2015		Recon053/0	6.05153	0.151532	-1.31847
Recon054/0	67.6	89.02	7.7	Recon054/0	10.89	19.84	24.08	24.0733		Recon054/0	13.1833	4.23332	-0.0066777
Recon056/0	63.1	77.26	7.8	Recon056/0	24.01	35.53	23.61	23.4224		Recon056/0	-0.587629	-12.1076	-0.187629
Recon057/0	105.6	111.64	8.2	Recon057/0	11.43	21.8	24.23	23.5984		Recon057/0	12.1684	1.79842	-0.631585
Recon058/0	215.3	219.14	7	Recon058/0	10.49	20.87	23.55	22.8926		Recon058/0	12.4026	2.02264	-0.657365
Recon059/0	43.3	59.42	8.3	Recon059/0	22.58	28.97	23.18	22.7743		Recon059/0	0.194271	-6.19573	-0.405729
Recon060/0	95.4	126.34	5.3	Recon060/0	11.4	21.68	23.95	22.9346		Recon060/0	11.5346	1.25455	-1.01545
Recon061/0	44.6	40.49	8.5	Recon061/0	11.01	20.6	23.2	22.3851		Recon061/0	11.3751	1.78511	-0.814895
Recon062/0	49.9	47.15	8.4	Recon062/0	11.01	20.7	23.36	22.7807		Recon062/0	11.7707	2.08069	-0.579313
Recon063/0	3.2	3.36	N/A	Recon063/0	15.01	24.07	26.95	26.7799		Recon063/0	11.7699	2.70992	-0.170079
Recon064/0	4.4	2.21	N/A	Recon064/0	30.86	34.17	35.56	36.1599		Recon064/0	5.29985	1.98985	0.599855
Recon065/0	14.4	12.2	7.5	Recon065/0	10.75	20.29	23.04	22.9216		Recon065/0	12.1716	2.63158	-0.118424
Recon065/1	99.8	69.94	2.6	Recon065/1	15.54	24.25	25.46	25.9477		Recon065/1	10.4077	1.69772	0.48772
Recon066/0	29.6	25.28	7.6	Recon066/0	10.87	22.12	24.04	23.6254		Recon066/0	12.7554	1.50543	-0.414571
Recon067/0	38	43.45	8.1	Recon067/0	21.37	26.13	23.62	22.6886		Recon067/0	1.31858	-3.44142	-0.931422
Recon068/0	26.7	21.4	7.3	Recon068/0	11.68	21.38	24.04	22.8734		Recon068/0	11.1934	1.49345	-1.16655
Recon068/1	0.4	25.76	7.7	Recon068/1	10.67	19.11	22.38	20.6862		Recon068/1	10.0162	1.57622	-1.69378
Recon068/3	18.5	0.86	N/A	Recon068/3	17.26	26.64	29.59	28.6467		Recon068/3	11.3867	2.00674	-0.943262
Recon069/0	22.5	47.07	8.3	Recon069/0	10.19	19.38	21.76	20.6306		Recon069/0	10.4406	1.25059	-1.12941
Recon069/1	53.8	46.13	7.9	Recon069/1	12.69	21.85	23.38	22.4669		Recon069/1	9.7769	0.616904	-0.913096
Recon070/0	0.5	0.99	N/A	Recon070/0	23.43	32.11	35.9	35.5576		Recon070/0	12.1276	3.44759	-0.342413
Recon070/1	0.2	2.14	N/A	Recon070/1	17.9	26.45	30.84	28.7168		Recon070/1	10.8168	2.26682	-2.12318
Recon070/3	367.7	490.2	5.9	Recon070/3	31.83	-	24.37	22.7711		Recon070/3	-9.05887	#VALUE!	-1.59887
Recon070/6	192.2	197.74	2.6	Recon070/6	12.26	21.91	26.48	23.3914		Recon070/6	11.1314	1.48143	-3.08857
Recon071/0	0.9	0.72	N/A	Recon071/0	20.54	29.28	34.84	34.2221		Recon071/0	13.6821	4.94209	-0.617912
Recon071/1	15.7	10.39	7.8	Recon071/1	11.16	19.91	22.62	21.7323		Recon071/1	10.5723	1.82232	-0.887675
Recon071/3	-0.2	3.42	N/A	Recon071/3	21.87	30.31	33.77	31.8165		Recon071/3	9.94647	1.50647	-1.95353
Recon071/6	65.7	64.15	6.5	Recon071/6	11.66	20.83	23.12	22.1685		Recon071/6	10.5085	1.33845	-0.951549
Recon072/0	0.5	13.21	6.8	Recon072/0	10.87	18.93	22.64	22.9765		Recon072/0	12.1065	4.04655	0.336547
Recon072/1	15.5	0.53	N/A	Recon072/1	22.03	30.47	32.58	32.5444		Recon072/1	10.5144	2.07442	-0.0355779
Recon072/3	13	61.66	8.9	Recon072/3	10.25	18.61	20.76	19.7538		Recon072/3	9.50379	1.14379	-1.00621
Recon072/6	66.5	11.68	7.5	Recon072/6	13.45	22.18	24.89	23.797		Recon072/6	10.347	1.61699	-1.09301
Recon074/0	8.3	6.62	N/A	Recon074/0	11.88	20.6	23.5	22.4093		Recon074/0	10.5293	1.80925	-1.09075
Recon074/1	0.5	2.15	N/A	Recon074/1	17.04	24.62	29.71	27.8275		Recon074/1	10.7875	3.2075	-1.8825
Recon074/3	80	90.94	7.2	Recon074/3	11.44	20.44	23.29	21.6446		Recon074/3	10.2046	1.20463	-1.64537
Recon074/6	92.9	103.48	4.4	Recon074/6	11.67	20.98	24.01	22.9849		Recon074/6	11.3149	2.00494	-1.02506
Recon075/0	27.4	26.55	8.2	Recon075/0	11.42	20.82	22.59	21.7424		Recon075/0	10.3224	0.922426	-0.847574
Recon075/1	63.1	66.32	8.3	Recon075/1	11.04	20.13	22.54	21.7456		Recon075/1	10.7056	1.61561	-0.794395
Recon075/3	146.9	189.44	7.4	Recon075/3	10.94	19.86	22.71	22.2299		Recon075/3	11.2899	2.36991	-0.480092
Recon075/6	104.3	128.31	8.4	Recon075/6	11.44	25.59	22.63	22.685		Recon075/6	11.245	-2.905	0.0549957
Recon076/0	145.3	140.26	7.4	Recon076/0	11.53	21.74	23.77	22.7789		Recon076/0	11.2489	1.0389	-0.991096
Recon076/1	129	1.83	N/A	Recon076/1	26.15	35.78	36.96	37.2198		Recon076/1	11.0698	1.4398	0.259799
Recon076/3	92	81.33	5.3	Recon076/3	11.39	20.61	23.58	23.1162		Recon076/3	11.7262	2.50624	-0.463764
Recon076/6	143	133.37	5	Recon076/6	11.85	21.17	24.93	23.7735		Recon076/6	11.9235	2.60346	-1.15654
Recon077/0	4.2	1.02	N/A	Recon077/0	16.81	30.74	36.96	36.9631		Recon077/0	20.1531	6.22308	0.00308136
Recon077/1	55	39.62	5.4	Recon077/1	11.24	20.81	22.85	22.1283		Recon077/1	10.8883	1.31829	-0.72171
Recon077/3	70.2	78.1	6.7	Recon077/3	11.34	20.72	22.89	21.8237		Recon077/3	10.4837	1.10373	-1.06627
Recon077/6	156.6	167.78	5.8	Recon077/6	11.48	20.76	23.14	22.0984		Recon077/6	10.6184	1.33838	-1.04162
Recon078/0	3.3	1.16	N/A	Recon078/0	25.2	32.01	34.62	34.2907		Recon078/0	9.09073	2.28073	-0.329274
Recon078/1	0.6	0.42	N/A	Recon078/1	21.38	28.88	31.43	31.2943		Recon078/1	9.9143	2.4143	-0.135702
Recon078/3	68.2	67.35	7.9	Recon078/3	11.09	20.2	22.59	21.4648		Recon078/3	10.3748	1.2648	-1.1252
Recon078/6	95.2	92.63	6.1	Recon078/6	11.83	20.11	22.78	22.055		Recon078/6	10.225	1.94499	-0.725011
Recon079/0	2.3	4.35	N/A	Recon079/0	14.27	22.47	25.98	24.9862		Recon079/0	10.7162	2.5162	-0.993803
Recon079/1	1.1	1.03	N/A	Recon079/1	15.45	23.68	27.96	26.412		Recon079/1	10.962	2.73203	-1.54797
Recon079/3	144.8	159.09	5.2	Recon079/3	12.67	22.22	23.45	21.9238		Recon079/3	9.25376	-0.296239	-1.52624
Recon079/6	144.4	115.22	7.6	Recon079/6	21.56	26.5	22.37	21.704		Recon079/6	0.143991	-4.79601	-0.666009
Recon080/0	0.4	1.02	N/A	Recon080/0	19.42	28.08	31.71	30.6145		Recon080/0	11.1945	2.53454	-1.09546
Recon080/1	16.7	12.76	8.1	Recon080/1	10.85	19.5	22.63	21.5656		Recon080/1	10.7156	2.06559	-1.06441
Recon080/3	122.3	97.85	8.9	Recon080/3	11.9	20.84	22.95	22.1115		Recon080/3	10.2115	1.27146	-0.838542
Recon080/6	71.6	70.93	7.9	Recon080/6	11.72	20.29	22.55	22.191		Recon080/6	10.471	1.90096	-0.359042
Recon081/0	0.1	1.27	N/A	Recon081/0	22.01	31.98	33.52	32.3825		Recon081/0	10.3725	0.402454	-1.13755
Recon081/1	0.4	1.14	N/A	Recon081/1	22.43	29.95	33.12	32.974		Recon081/1	10.544	3.02405	-0.145951
Recon081/3	135.3	224.39	7.2	Recon081/3	11.65	19.99	23.49	22.573		Recon081/3	10.923	2.58295	-0.917046
Recon081/6	84.3	117.98	4.2	Recon081/6	11.76	19.75	24.83	22.3092		Recon081/6	10.5492	2.55924	-2.52076
Recon082/0	0.4	1.75	N/A	Recon082/0	16.97	26.09	28.84	28.0601		Recon082/0	11.0901	1.97007	-0.779926
Recon082/1	0.5	2.96	N/A	Recon082/1	17.42	26.04	29.46	28.7036		Recon082/1	11.2836	2.66365	-0.756354
Recon082/3	158.6	169.8	7.3	Recon082/3	11.33	20.62	23.31	21.7419		Recon082/3	10.4119	1.12193	-1.56807
Recon082/6	-14.3	1.92	N/A	Recon082/6	31	27.34	29.08	27.1115		Recon082/6	-3.88845	-0.228451	-1.96845
Recon083/0	0.6	3.3	N/A	Recon083/0	22.29	28.51	30.86	29.7405		Recon083/0	7.45047	1.23047	-1.11953
Recon083/1	19.8	22.23	7.5	Recon083/1	11.69	20.96	23.38	22.0076		Recon083/1	10.3176	1.04756	-1.37244
Recon083/3	36.6	42.29	7.7	Recon083/3	11.57	21.5	23.71	22.3351		Recon083/3	10.7651	0.835075	-1.37492
Recon083/6	-2.6	11.05	7.8	Recon083/6	14.02	19.69	23.91	22.339		Recon083/6	8.31897	2.64897	-1.57103
Recon084/0	17.2	21.9	7.3	Recon084/0	11.09	21.22	24	22.2651		Recon084/0	11.1751	1.04514	-1.73486
Recon084/1	102.9	134.44	7.7	Recon084/1	10.82	23.34	23.55	23.1609		Recon084/1	12.3409	-0.179092	-0.389092
Recon084/6	3.3	14.84	8.1	Recon084/6	25.76	20.66	23.1	21.3491		Recon084/6	-4.41089	0.68911	-1.75089
Recon085/0	0.9	3.09	N/A	Recon085/0	22.81	31.62	35.04	34.1153		Recon085/0	11.3053	2.49533	-0.924674
Recon085/1	32.7	28.65	7.8	Recon085/1	11.41	20.65	22.72	21.2636		Recon085/1	9.85363	0.613628	-1.45637
Recon085/3	67.5	68.56	8.3	Recon085/3	10.97	20.52	23.07	21.5865		Recon085/3	10.6165	1.0665	-1.4835
Recon085/6	16.1	15.75	6.8	Recon085/6	11.58	21.23	23.63	22.9627		Recon085/6	11.3827	1.73268	-0.667325
Recon086/0	1.2	2.23	N/A	Recon086/0	25.31	33.31	35.87	36.5886		Recon086/0	11.2786	3.2786	0.7186
Recon086/1	128.8	165.98	7.3	Recon086/1	11.73	21.7	23.16	21.9759		Recon086/1	10.2459	0.275925	-1.18407
Recon086/6	75.3	64.63	4.6	Recon086/6	11.87	25.53	23.51	22.4982		Recon086/6	10.6282	-3.03179	-1.01179
Recon087/0	1.2	0.35	N/A	Recon087/0	17.64	31.29	32.67	32.928		Recon087/0	15.288	1.63797	0.257975
Recon087/1	166.9	202.89	3.4	Recon087/1	11.39	21.88	24.99	22.6173		Recon087/1	11.2273	0.737346	-2.37265
Recon087/3	53.6	47.04	7.8	Recon087/3	11.39	20.96	24.16	22.8915		Recon087/3	11.5015	1.93151	-1.26849
Recon087/6	24.5	26.44	7.7	Recon087/6	27.37	32.49	23.17	21.9719		Recon087/6	-5.39814	-10.5181	-1.19814
Recon088/0	1.1	0.33	N/A	Recon088/0	19.5	27.92	31.86	30.4738		Recon088/0	10.9738	2.55385	-1.38615
Recon088/1	89	108.7	8	Recon088/1	11.79	21.53	22.65	21.6931		Recon088/1	9.90305	0.16305	-0.95695
Recon088/3	6.7	3.8	N/A	Recon088/3	12.02	21.63	23.4	22.4607		Recon088/3	10.4407	0.830716	-0.939284
Recon088/6	65.3	66.84	8	Recon088/6	11.5	20.71	23.01	21.8598		Recon088/6	10.3598	1.14979	-1.15021
Recon089/0	27.8	24.43	8.1	Recon089/0	11.72	21.85	22.98	21.8458		Recon089/0	10.1258	-0.00416145	-1.13416
Recon089/1	0.3	1.67	N/A	Recon089/1	20.41	35.05	32.3	31.5061		Recon089/1	11.0961	-3.54386	-0.793862
Recon089/3	2	1.68	N/A	Recon089/3	26.44	33	34.65	34.8504		Recon089/3	8.41041	1.85041	0.200407
Recon089/6	31.3	31.38	8.2	Recon089/6	13.04	20.91	23.27	22.1739		Recon089/6	9.13394	1.26394	-1.09606
Recon090/0	147.5	218.98	5.2	Recon090/0	11.32	21.32	23.97	23.1311		Recon090/0	11.8111	1.81106	-0.838938
Recon091/0	97.3	129.37	7.7	Recon091/0	10.82	20.69	23.97	23.4923		Recon091/0	12.6723	2.8023	-0.477696
Recon092/0	76.4	101.73	7.7	Recon092/0	11.27	21.12	22.91	21.6596		Recon092/0	10.3896	0.539555	-1.25044
Recon093/0	49.8	47.6	4.5	Recon093/0	12.3	21.78	23.88	22.1279		Recon093/0	9.82789	0.34789	-1.75211
Recon094/0	36.1	31.97	7.5	Recon094/0	11.74	20.84	23.84	22.3932		Recon094/0	10.6532	1.55315	-1.44685
Recon095/0	5.9	3.4	N/A	Recon095/0	27.89	27.89	32.49	30.9625		Recon095/0	3.07245	3.07245	-1.52755
Recon096/0	67.5	84.42	8.1	Recon096/0	13.3	21.95	23.72	23.5442		Recon096/0	10.2442	1.59424	-0.175761
Recon097/0	119.2	167.66	7.6	Recon097/0	11.31	21.3	23.66	22.6609		Recon097/0	11.3509	1.36086	-0.99914
Recon098/0	25.3	31.2	7.7	Recon098/0	11.33	20.2	22.77	21.9277		Recon098/0	10.5977	1.72774	-0.842264
Recon100/0	-11.5	1.18	N/A	Recon100/0	25.94	33.98	35.57	35.4228		Recon100/0	9.48276	1.44276	-0.14724
Recon101/0	19.3	33.01	6.8	Recon101/0	30.66	20.94	23.87	22.7861		Recon101/0	-7.87389	1.84611	-1.08389
Recon102/0	-5.1	13	8	Recon102/0	17.4	18.92	23.36	22.627		Recon102/0	5.22702	3.70702	-0.732982
Recon103/0	102.7	100.29	8.6	Recon103/0	10.22	19.63	22.37	21.6237		Recon103/0	11.4037	1.99367	-0.746329
Recon104/0	47.4	48.32	8.8	Recon104/0	11.88	19.87	22.39	21.704		Recon104/0	9.82395	1.83395	-0.686045
Recon105/0	3.8	3.5	N/A	Recon105/0	13.1	22.96	25.12	24.0617		Recon105/0	10.9617	1.10168	-1.05832
[truncated: 14 more columns]

## Sheet: CCR2
	Nanodrop	Agilent						Raw Ct value		Delta Ct						Delta Ct (normalized to 18S)				Delta Ct (normalized to ACTB)				Delta Ct (normalized to GAPDH)					CD4 counts					Log2(CD4 count)						Normalized to Log2(CD4 count)
Sample Number:	RNA Conc. (ng/µl)	RNA Conc. (ng/µl)	RIN value:	Sample Name	18S Ct	ACTB Ct	GAPDH Ct	CCR2 Ct		Sample Name	ΔCt 18S	ΔCt ACTB	ΔCt GAPDH		Sample Name	ΔCt 18S D0	ΔCt 18S 1M	ΔCt 18S 3M	ΔCt 18S 6M	ΔCt ACTB D0	ΔCt ACTB 1M	ΔCt ACTB 3M	ΔCt ACTB 6M	ΔCt GAPDH D0	ΔCt GAPDH 1M	ΔCt GAPDH 3M	ΔCt GAPDH 6M		CD4 D0	CD4 1M	CD4 3M	CD4 6M		Log2CD4 D0	Log2CD4 1M	Log2CD4 3M	Log2CD4 6M			ΔCt 18S D0	ΔCt 18S 1M	ΔCt 18S 3M	ΔCt 18S 6M	ΔCt ACTB D0	ΔCt ACTB 1M	ΔCt ACTB 3M	ΔCt ACTB 6M	ΔCt GAPDH D0	ΔCt GAPDH 1M
Recon001/0	-0.5	5.3	N/A	Recon001/0	24	31.77	34.12	36.4312		Recon001/0	12.4312	4.66117	2.31117		Recon001	12.4312	13.4212	12.0371	11.6036	4.66117	5.98125	4.26714	3.05361	2.31117	3.02125	1.96714	0.633613		65	92	110	148		6.02237	6.52356	6.78136	7.20945			2.06417	#VALUE!	1.77503	1.35949	0.773976	0.916869	0.629245	0.423557	0.383764	0.463129
Recon001/1	1.3	3.66	N/A	Recon001/1	21.59	29.03	31.99	35.0112		Recon001/1	13.4212	5.98125	3.02125		Recon003	11.4997	#VALUE!	12.728	14.7987	2.52971	#VALUE!	5.19803	6.29868	2.45971	#VALUE!	2.09803	4.85868		569	839	326	371		9.15228	9.71253	8.34873	8.53528			1.25649	1.54717	1.52455	1.65541	0.276402	#VALUE!	0.622614	0.737958	0.268754	#VALUE!
Recon001/3	2.3	1.88	N/A	Recon001/3	20.07	27.84	30.14	32.1071		Recon001/3	12.0371	4.26714	1.96714		Recon004	13.8607	13.3679	11.4832	#VALUE!	7.01071	5.46795	2.56318	#VALUE!	3.28071	2.64795	1.00318	#VALUE!		200	399	512	491		7.64386	8.64024	9	8.93958			1.81331	1.35595	1.27591	#VALUE!	0.917169	0.632847	0.284798	#VALUE!	0.429195	0.306467
Recon001/6	1.3	1.5	N/A	Recon001/6	18.08	26.63	29.05	29.6836		Recon001/6	11.6036	3.05361	0.633613		Recon005	11.4457	11.8392	#VALUE!	8.86023	2.52572	2.63921	#VALUE!	0.360233	1.29572	1.28921	#VALUE!	-0.399767		181	425	391	468		7.49985	8.73132	8.61102	8.87036			1.52613	1.54387	#VALUE!	0.99145	0.336769	0.302269	#VALUE!	0.0406108	0.172766	0.147653
Recon003/0	4.9	1.34	N/A	Recon003/0	26.14	35.11	35.18	37.6397		Recon003/0	11.4997	2.52971	2.45971		Recon006	12.9129	12.2982	13.1296	10.4369	5.05291	2.80817	3.97957	2.77686	1.89291	1.24817	1.59957	1.67686		294	250	429	490		8.19967	7.96578	8.74483	8.93664			1.57481	#VALUE!	1.50141	#VALUE!	0.616233	0.352529	0.455077	0.310728	0.230851	0.156692
Recon003/1	-0.1	1.22	N/A	Recon003/1	25.12	34.06	34.37	-		Recon003/1	#VALUE!	#VALUE!	#VALUE!		Recon007	16.9558	-	17.8694	-	7.99582	-	8.6894	-	4.86582	-	6.8994	-		273	468	328	-		8.09276	8.87036	8.35755	#VALUE!			2.09518	2.00378	2.13811	#VALUE!	0.988022	#VALUE!	1.03971	#VALUE!	0.601257	#VALUE!
Recon003/3	0.1	0.75	N/A	Recon003/3	22.18	29.71	32.81	34.908		Recon003/3	12.728	5.19803	2.09803		Recon008	14.2625	13.4812	-	-	6.16253	4.93124	-	-	3.58253	3.09124	-	-		52	106	155	210		5.70044	6.72792	7.27612	7.71425			2.502	1.39582	#VALUE!	#VALUE!	1.08106	0.732952	#VALUE!	#VALUE!	0.628465	0.459465
Recon003/6	0.8	1.03	N/A	Recon003/6	22.77	31.27	32.71	37.5687		Recon003/6	14.7987	6.29868	4.85868		Recon009	11.912	11.6159	11.4175	12.2775	3.46198	3.06594	2.49746	-2.8325	1.03198	1.39594	1.22746	1.6675		192	320	245	275		7.58496	8.32193	7.93664	8.10329			1.57047	1.54312	1.43858	1.49465	0.456426	0.368417	0.314674	-0.349549	0.136055	0.167742
Recon004/0	0.4	3.26	N/A	Recon004/0	20.8	27.65	31.38	34.6607		Recon004/0	13.8607	7.01071	3.28071		Recon010	12.1214	11.3125	11.6533	11.4148	3.67141	2.31246	0.523346	3.04479	2.53141	0.722461	0.773346	1.16479		71	161	182	297		6.14975	7.33092	7.50779	8.21432			1.97104	1.69368	1.55217	1.42685	0.597002	0.31544	0.069707	0.370669	0.411629	0.0985499
Recon004/1	0.3	1.54	N/A	Recon004/1	22.14	30.04	32.86	35.5079		Recon004/1	13.3679	5.46795	2.64795		Recon011	12.5026	14.0406	12.6147	-	3.42261	5.96064	4.16469	-	2.42261	3.24064	2.43469	-		197	313	322	256		7.62205	8.29002	8.33092	8			1.64032	1.24538	1.5142	#VALUE!	0.449041	0.719015	0.499907	#VALUE!	0.317843	0.390909
Recon004/3	7.6	7.25	N/A	Recon004/3	13.23	22.15	23.71	24.7132		Recon004/3	11.4832	2.56318	1.00318		Recon012	12.5253	10.0386	#VALUE!	#VALUE!	3.79527	1.0486	#VALUE!	#VALUE!	1.71527	-0.381398	#VALUE!	#VALUE!		213	267	113	173		7.73471	8.0607	6.82018	7.43463			1.61936	1.48357	#VALUE!	#VALUE!	0.49068	0.130088	#VALUE!	#VALUE!	0.221763	-0.0473157
Recon004/6	0.5	0.51	N/A	Recon004/6	23.21	31.8	31.92	-		Recon004/6	#VALUE!	#VALUE!	#VALUE!		Recon013	11.1364	10.7245	10.8151	12.2752	2.09637	1.85448	2.49512	3.10525	1.44637	-0.215515	0.525119	1.22525		100	150	145	152		6.64386	7.22882	7.17991	7.24793			1.67619	1.34264	1.5063	1.45248	0.315535	0.25654	0.347514	0.428433	0.217701	-0.0298133
Recon005/0	5.7	8.96	N/A	Recon005/0	13.29	22.21	23.44	24.7357		Recon005/0	11.4457	2.52572	1.29572		Recon014	11.5975	11.4494	#VALUE!	12.8291	2.15747	2.33936	#VALUE!	2.53914	0.817472	0.799355	#VALUE!	0.839136		239	369	302	350		7.90087	8.52748	8.2384	8.45121			1.46787	1.42919	#VALUE!	1.3583	0.273068	0.274331	#VALUE!	0.300446	0.103466	0.0937388
Recon005/1	0.5	5.11	N/A	Recon005/1	14.85	24.05	25.4	26.6892		Recon005/1	11.8392	2.63921	1.28921		Recon015	13.1453	11.8611	8.53481	13.2767	4.06526	2.55114	-0.195193	4.57675	1.97526	1.44114	-0.565193	3.65675		214	315	555	697		7.74147	8.29921	9.11634	9.44501			1.69803	1.08167	0.936209	1.54993	0.525128	0.307395	-0.0214113	0.484567	0.255153	0.173647
Recon005/3	-1	2.38	N/A	Recon005/3	24.7	35.23	34.98	-		Recon005/3	#VALUE!	#VALUE!	#VALUE!		Recon016	16.8973	8.97699	12.5811	12.5408	7.64734	3.83699	3.73105	4.12081	5.84734	1.34699	2.04105	2.25081		131	315	300	379		7.03342	8.29921	8.22882	8.56605			2.40244	1.50164	1.5289	1.43686	1.08729	0.462332	0.453413	0.481062	0.831365	0.162303
Recon005/6	2.3	5.67	N/A	Recon005/6	19.72	28.22	28.98	28.5802		Recon005/6	8.86023	0.360233	-0.399767		Recon018	12.9079	11.7811	10.3475	-	5.26789	4.16108	2.27746	-	1.15789	1.49108	1.10746	-		218	230	301	424		7.76818	7.84549	8.23362	8.72792			1.66164	1.54301	1.25673	#VALUE!	0.678137	0.530379	0.276606	#VALUE!	0.149056	0.190056
Recon006/0	22.5	4.21	N/A	Recon006/0	14.93	22.79	25.95	27.8429		Recon006/0	12.9129	5.05291	1.89291		Recon020	#VALUE!	12.2644	#VALUE!	13.3834	#VALUE!	3.78439	#VALUE!	5.95343	#VALUE!	2.17439	#VALUE!	2.65343		196	247	205	275		7.61471	7.94837	7.67948	8.10329			#VALUE!	1.42604	#VALUE!	#VALUE!	#VALUE!	0.476122	#VALUE!	0.734694	#VALUE!	0.273565
Recon006/1	83.9	18.95	7.7	Recon006/1	13.78	23.27	24.83	26.0782		Recon006/1	12.2982	2.80817	1.24817		Recon021	8.75926	12.3265	10.745	-	3.81926	3.78648	4.03496	-	0.989256	1.43648	1.43496	-		368	400	404	-		8.52356	8.64386	8.65821	#VALUE!			1.02765	1.68335	1.24101	#VALUE!	0.448082	0.438055	0.466027	#VALUE!	0.116061	0.166186
Recon006/3	2	2.51	N/A	Recon006/3	15.45	24.6	26.98	28.5796		Recon006/3	13.1296	3.97957	1.59957		Recon022	10.4351	12.3405	#VALUE!	12.0341	5.0251	3.13047	#VALUE!	3.82414	1.5851	1.07047	#VALUE!	1.98414		179	161	250	343		7.48382	7.33092	7.96578	8.42206			1.39436	2.19274	#VALUE!	1.58501	0.671462	0.427023	#VALUE!	0.454062	0.211803	0.146021
Recon006/6	8	84.46	8.5	Recon006/6	12	19.66	20.76	22.4369		Recon006/6	10.4369	2.77686	1.67686		Recon024	11.1638	16.0352	#VALUE!	10.9418	4.23376	8.45524	#VALUE!	3.66184	0.31376	5.75524	#VALUE!	0.221843		134	159	195	193		7.06609	7.31288	7.60733	7.59246			1.57991	1.12442	#VALUE!	#VALUE!	0.599166	1.15621	#VALUE!	0.4823	0.0444037	0.787
Recon007/0	-0.5	1.33	N/A	Recon007/0	22.47	31.43	34.56	39.4258		Recon007/0	16.9558	7.99582	4.86582		Recon025	#VALUE!	8.86344	17.9061	14.7586	#VALUE!	2.94344	9.11613	5.10861	#VALUE!	0.0134377	4.69613	1.54861		204	236	208	-		7.67243	7.88264	7.70044	#VALUE!			#VALUE!	1.69762	2.32534	1.84096	#VALUE!	0.373407	1.18384	#VALUE!	#VALUE!	0.00170471
Recon007/3	4.3	2.32	N/A	Recon007/3	21.54	30.72	32.51	39.4094		Recon007/3	17.8694	8.6894	6.8994		Recon026	12.003	12.7046	13.5473	12.1314	4.86297	2.77464	4.67728	6.24143	0.572973	0.514642	1.39728	1.96143		118	179	184	259		6.88264	7.48382	7.52356	8.01681			1.74395	0.900362	1.80065	1.55257	0.706556	0.370752	0.621684	0.778544	0.0832489	0.0687674
Recon008/0	0.7	0.68	N/A	Recon008/0	21.24	29.34	31.92	35.5025		Recon008/0	14.2625	6.16253	3.58253		Recon027	8.03911	7.57531	13.1288	6.54143	1.69911	4.66531	4.50879	2.91143	-0.170887	1.72531	1.02879	0.541427		221	341	320	225		7.7879	8.41363	8.32193	7.81378			1.03226	1.8365	1.57761	0.772153	0.218173	0.554495	0.541796	0.372602	-0.0219426	0.205061
Recon008/1	-0.8	0.73	N/A	Recon008/1	18.77	27.32	29.16	32.2512		Recon008/1	13.4812	4.93124	3.09124		Recon028	15.872	14.9104	12.9436	13.18	6.32195	4.2404	3.09355	2.84	2.57195	1.4604	0.00355278	0.469997		201	278	297	355		7.65105	8.11894	8.21432	8.47168			2.07448	1.53122	1.57573	1.60738	0.826286	0.522285	0.376605	0.335234	0.336157	0.179876
Recon009/0	0.2	0.53	N/A	Recon009/0	20.55	29	31.43	32.462		Recon009/0	11.912	3.46198	1.03198		Recon029	12.3237	12.4712	4.63055	13.2208	3.99367	3.67123	-1.01945	4.49081	-0.0763348	0.431229	-0.429454	0.900807		169	283	312	294		7.40088	8.14466	8.2854	8.19967			1.66516	1.52171	0.55888	#VALUE!	0.53962	0.450753	-0.123042	0.547681	-0.0103143	0.0529463
Recon009/1	0.1	4.12	N/A	Recon009/1	17.06	25.61	27.28	28.6759		Recon009/1	11.6159	3.06594	1.39594		Recon030	12.5763	12.8159	12.8418	-	3.59631	3.5059	3.91184	-	1.65631	1.0959	0.421838	-		222	343	264	-		7.79442	8.42206	8.04439	#VALUE!			1.6135	0.917217	1.59637	#VALUE!	0.461396	0.416276	0.486281	#VALUE!	0.2125	0.130123
Recon009/3	4.8	8.26	N/A	Recon009/3	13.79	22.71	23.98	25.2075		Recon009/3	11.4175	2.49746	1.22746		Recon031	11.6701	7.08818	-	-	1.74007	2.38818	-	-	0.0900742	0.50818	-	-		92	212	292	-		6.52356	7.72792	8.18982	#VALUE!			1.78891	1.20599	#VALUE!	#VALUE!	0.266737	0.309033	#VALUE!	#VALUE!	0.0138075	0.0657589
Recon009/6	18.3	11.54	8.1	Recon009/6	12.7	27.81	23.31	24.9775		Recon009/6	12.2775	-2.8325	1.6675		Recon032	#VALUE!	9.12916	12.6467	9.47742	#VALUE!	4.47916	4.18667	3.34742	#VALUE!	1.25916	0.576673	1.29742		142	190	177	254		7.14975	7.56986	7.46761	7.98868			#VALUE!	1.52609	1.69354	1.13885	#VALUE!	0.59171	0.560645	0.41902	#VALUE!	0.166339
Recon010/0	0.3	1.25	N/A	Recon010/0	20.98	29.43	30.57	33.1014		Recon010/0	12.1214	3.67141	2.53141		Recon034	12.3144	12.5432	10.9878	11.9574	2.98437	3.55315	1.60778	2.93736	-0.215626	0.193154	-1.18222	0.137363		176	298	334	320		7.45943	8.21917	8.3837	8.32193			1.65085	1.63261	1.31061	1.34569	0.400081	0.432301	0.191775	0.352967	-0.0289065	0.0235004
Recon010/1	-0.3	2.64	N/A	Recon010/1	18.13	27.13	28.72	29.4425		Recon010/1	11.3125	2.31246	0.722461		Recon035	16.0418	13.7223	15.6202	12.1183	5.89177	4.8423	5.67017	2.15829	2.63177	2.2223	3.42017	0.108288		255	339	394	473		7.99435	8.40514	8.62205	8.8857			2.00664	2.04994	1.81165	1.68781	0.736992	0.576112	0.657636	0.242895	0.329204	0.264398
Recon010/3	3.2	3.86	N/A	Recon010/3	15.87	27	26.75	27.5233		Recon010/3	11.6533	0.523346	0.773346		Recon036	10.5896	12.253	14.7137	#VALUE!	5.74962	3.51304	6.20369	#VALUE!	3.26962	0.283039	1.55369	#VALUE!		36	63	162	145		5.16993	5.97728	7.33985	7.17991			2.04831	1.48469	2.00463	#VALUE!	1.11213	0.587732	0.845207	#VALUE!	0.63243	0.0473524
Recon010/6	0.3	1.67	N/A	Recon010/6	18.91	27.28	29.16	30.3248		Recon010/6	11.4148	3.04479	1.16479		Recon037	12.5119	12.7123	10.8679	11.6913	3.58188	4.47231	2.39793	2.06134	0.53188	0.902311	0.677927	0.33134		241	378	433	428		7.91289	8.56224	8.75822	8.74147			1.5812	0.728772	1.24088	#VALUE!	0.452664	0.522329	0.273792	0.235812	0.0672169	0.105383
Recon011/0	79	83.45	6.5	Recon011/0	13.74	22.82	23.82	26.2426		Recon011/0	12.5026	3.42261	2.42261		Recon038	7.65866	4.73108	10.5155	-	2.59866	-0.0789172	4.41551	-	-0.24134	-1.17892	0.585514	-		71	90	96	-		6.14975	6.49185	6.58496	#VALUE!			1.24536	1.65144	1.5969	#VALUE!	0.422564	-0.0121563	0.670545	#VALUE!	-0.0392438	-0.181599
Recon011/1	0.2	1.48	N/A	Recon011/1	21.26	29.34	32.06	35.3006		Recon011/1	14.0406	5.96064	3.24064		Recon039	#VALUE!	14.2629	12.9255	12.1005	#VALUE!	4.17289	4.13551	3.79049	#VALUE!	1.88289	0.805512	0.410486		275	398	417	540		8.10329	8.63662	8.7039	9.07682			#VALUE!	1.70356	1.48502	1.40705	#VALUE!	0.483162	0.475133	0.417601	#VALUE!	0.218013
Recon011/3	-0.7	6.2	N/A	Recon011/3	22.9	31.35	33.08	35.5147		Recon011/3	12.6147	4.16469	2.43469		Recon040	12.2294	13.3438	-	#VALUE!	2.76939	3.9538	-	#VALUE!	0.339388	0.9338	-	#VALUE!		291	228	299	388		8.18488	7.83289	8.224	8.59991			1.49414	1.911	#VALUE!	#VALUE!	0.338354	0.504769	#VALUE!	#VALUE!	0.0414653	0.119215
Recon012/0	0.2	2.41	N/A	Recon012/0	17.92	26.65	28.73	30.4453		Recon012/0	12.5253	3.79527	1.71527		Recon041	12.1443	11.7907	13.2701	12.5282	2.2743	3.43072	2.75011	0.778176	1.1643	0.65072	0.490107	0.0681757		35	72	106	167		5.12928	6.16993	6.72792	7.3837			2.36764	1.03883	1.97239	1.46983	0.443395	0.556039	0.40876	0.105391	0.22699	0.105466
Recon012/1	0.3	3.68	N/A	Recon012/1	25.15	34.14	35.57	35.1886		Recon012/1	10.0386	1.0486	-0.381398		Recon042	12.4827	8.06291	15.9398	13.254	3.95268	2.91291	6.97979	4.14404	0.642677	0.542907	3.08979	1.50404		115	217	305	368		6.84549	7.76155	8.25267	8.52356			1.82349	#VALUE!	1.93147	1.63144	0.577413	0.3753	0.845762	0.486187	0.0938833	0.0699483
Recon012/3	-0.6	0.57	N/A	Recon012/3	26.34	36.75	35.19	-		Recon012/3	#VALUE!	#VALUE!	#VALUE!		Recon043	12.8858	-	13.4226	12.7104	2.38584	-	3.97257	2.26039	1.18584	-	2.89257	0.77039		212	284	246	279		7.72792	8.14975	7.94251	8.12412			1.66744	#VALUE!	1.68997	1.69475	0.30873	#VALUE!	0.500166	0.278232	0.153448	#VALUE!
Recon012/6	-0.3	0.83	N/A	Recon012/6	25.44	36.04	35.33	-		Recon012/6	#VALUE!	#VALUE!	#VALUE!		Recon044	#VALUE!	#VALUE!	12.8072	12.5888	#VALUE!	#VALUE!	3.70717	3.63878	#VALUE!	#VALUE!	0.747171	0.318776		35	96	168	181		5.12928	6.58496	7.39232	7.49985			#VALUE!	#VALUE!	1.7325	#VALUE!	#VALUE!	#VALUE!	0.50149	0.48518	#VALUE!	#VALUE!
Recon013/0	3.5	6.06	N/A	Recon013/0	15.27	24.31	24.96	26.4064		Recon013/0	11.1364	2.09637	1.44637		Recon045	10.4153	#VALUE!	-	-	5.19529	#VALUE!	-	-	2.53529	#VALUE!	-	-		99	305	-	-		6.62936	8.25267	#VALUE!	#VALUE!			1.57109	1.25424	#VALUE!	#VALUE!	0.783679	#VALUE!	#VALUE!	#VALUE!	0.382433	#VALUE!
Recon013/1	39.7	52.83	8.3	Recon013/1	13.47	22.34	24.41	24.1945		Recon013/1	10.7245	1.85448	-0.215515		Recon046	13.3962	10.5842	13.4357	12.1224	-3.19384	1.80425	3.87569	3.80241	0.946165	-1.03575	1.34569	0.332411		209	347		282		7.70736	8.43879	#NUM!	8.13955			1.7381	#VALUE!	#NUM!	1.33632	-0.414388	0.213804	#NUM!	0.467152	0.122761	-0.122737
Recon013/3	107.2	163.95	8.1	Recon013/3	12.76	21.08	23.05	23.5751		Recon013/3	10.8151	2.49512	0.525119		Recon047	2.84962	#VALUE!	10.4245	13.3073	5.51962	#VALUE!	4.43453	2.98726	1.12962	#VALUE!	1.10453	1.03726		383	372	511	538		8.5812	8.53916	8.99718	9.07146			0.332078	1.54604	1.15864	1.62981	0.643223	#VALUE!	0.49288	0.329303	0.131639	#VALUE!
Recon013/6	0.3	1.2	N/A	Recon013/6	18.46	27.63	29.51	30.7352		Recon013/6	12.2752	3.10525	1.22525		Recon048	18.2479	12.6694	12.4038	15.7747	9.39791	3.97941	-0.496223	7.31473	5.75791	1.08941	0.503777	3.39473		105	293	288	287		6.71425	8.19476	8.16993	8.16491			2.71779	0.521619	1.51822	1.93803	1.3997	0.485605	-0.0607378	0.895875	0.857566	0.13294
Recon014/0	0.9	5.45	N/A	Recon014/0	17.79	27.23	28.57	29.3875		Recon014/0	11.5975	2.15747	0.817472		Recon049	14.6235	4.21857	12.4583	10.7975	4.45348	-5.30143	2.8083	3.76745	1.21348	-9.46143	-0.131698	0.26745		254	272	221	282		7.98868	8.08746	7.7879	8.13955			1.83052	1.93237	1.5997	#VALUE!	0.557473	-0.655512	0.360598	0.462857	0.151899	-1.16989
Recon014/1	0.1	4.67	N/A	Recon014/1	16.88	25.99	27.53	28.3294		Recon014/1	11.4494	2.33936	0.799355		Recon050	11.9607	13.2036	-	-	5.45068	4.84364	-	-	1.81068	2.32364	-	-		87	114	-	-		6.44294	6.83289	#VALUE!	#VALUE!			1.8564	#VALUE!	#VALUE!	#VALUE!	0.845993	0.708872	#VALUE!	#VALUE!	0.281033	0.340067
Recon014/3	0.6	3.08	N/A	Recon014/3	21.14	31.95	33.06	-		Recon014/3	#VALUE!	#VALUE!	#VALUE!		Recon051	12.5214	-	-	-	3.19142	-	-	-	0.721421	-	-	-		339	-	-	-		8.40514	#VALUE!	#VALUE!	#VALUE!			1.48973	#VALUE!	#VALUE!	#VALUE!	0.379699	#VALUE!	#VALUE!	#VALUE!	0.0858309	#VALUE!
Recon014/6	25.6	14.06	N/A	Recon014/6	12.17	22.46	24.16	24.9991		Recon014/6	12.8291	2.53914	0.839136		Recon052	12.758	-	-	-	3.65798	-	-	-	1.42798	-	-	-		-	-	-	-		#VALUE!	#VALUE!	#VALUE!	#VALUE!			#VALUE!	#VALUE!	#VALUE!	#VALUE!	#VALUE!	#VALUE!	#VALUE!	#VALUE!	#VALUE!	#VALUE!
Recon015/0	2.3	2.35	N/A	Recon015/0	16.55	25.63	27.72	29.6953		Recon015/0	13.1453	4.06526	1.97526		Recon053	9.33191	-	-	-	3.43191	-	-	-	1.96191	-	-	-		-	-	-	-		#VALUE!	#VALUE!	#VALUE!	#VALUE!			#VALUE!	#VALUE!	#VALUE!	#VALUE!	#VALUE!	#VALUE!	#VALUE!	#VALUE!	#VALUE!	#VALUE!
Recon015/1	-0.3	1.74	N/A	Recon015/1	18.01	27.32	28.43	29.8711		Recon015/1	11.8611	2.55114	1.44114		Recon054	12.6843	-	-	-	3.73435	-	-	-	-0.505652	-	-	-		-	-	-	-		#VALUE!	#VALUE!	#VALUE!	#VALUE!			#VALUE!	#VALUE!	#VALUE!	#VALUE!	#VALUE!	#VALUE!	#VALUE!	#VALUE!	#VALUE!	#VALUE!
Recon015/3	0	0.43	N/A	Recon015/3	21.17	29.9	30.27	29.7048		Recon015/3	8.53481	-0.195193	-0.565193		Recon056	#VALUE!	-	-	-	#VALUE!	-	-	-	#VALUE!	-	-	-		-	-	-	-		#VALUE!	#VALUE!	#VALUE!	#VALUE!			#VALUE!	#VALUE!	#VALUE!	#VALUE!	#VALUE!	#VALUE!	#VALUE!	#VALUE!	#VALUE!	#VALUE!
Recon015/6	0.3	2.2	N/A	Recon015/6	24.1	32.8	33.72	37.3767		Recon015/6	13.2767	4.57675	3.65675		Recon057	24.0336	-	-	-	13.6636	-	-	-	11.2336	-	-	-		-	-	-	-		#VALUE!	#VALUE!	#VALUE!	#VALUE!			#VALUE!	#VALUE!	#VALUE!	#VALUE!	#VALUE!	#VALUE!	#VALUE!	#VALUE!	#VALUE!	#VALUE!
Recon016/0	0.8	1.11	N/A	Recon016/0	23	32.25	34.05	39.8973		Recon016/0	16.8973	7.64734	5.84734		Recon058	13.9477	-	-	-	3.56774	-	-	-	0.88774	-	-	-			-	-	-		#NUM!	#VALUE!	#VALUE!	#VALUE!			#NUM!	#VALUE!	#VALUE!	#VALUE!	#NUM!	#VALUE!	#VALUE!	#VALUE!	#NUM!	#VALUE!
Recon016/1	1.5	1.62	N/A	Recon016/1	24.07	29.21	31.7	33.047		Recon016/1	8.97699	3.83699	1.34699		Recon059	14.7936	-	-	-	8.40363	-	-	-	14.1936	-	-	-			-	-	-		#NUM!	#VALUE!	#VALUE!	#VALUE!			#NUM!	#VALUE!	#VALUE!	#VALUE!	#NUM!	#VALUE!	#VALUE!	#VALUE!	#NUM!	#VALUE!
Recon016/3	2.4	1.41	N/A	Recon016/3	14.28	23.13	24.82	26.8611		Recon016/3	12.5811	3.73105	2.04105		Recon060	13.2826	-	-	-	3.0026	-	-	-	0.7326	-	-	-		-	-	-	-		#VALUE!	#VALUE!	#VALUE!	#VALUE!			#VALUE!	#VALUE!	#VALUE!	#VALUE!	#VALUE!	#VALUE!	#VALUE!	#VALUE!	#VALUE!	#VALUE!
Recon016/6	0.5	1.69	N/A	Recon016/6	18.23	26.65	28.52	30.7708		Recon016/6	12.5408	4.12081	2.25081		Recon061	12.6657	-	-	-	3.07572	-	-	-	0.475724	-	-	-			-	-	-		#NUM!	#VALUE!	#VALUE!	#VALUE!			#NUM!	#VALUE!	#VALUE!	#VALUE!	#NUM!	#VALUE!	#VALUE!	#VALUE!	#NUM!	#VALUE!
Recon018/0	-0.4	0.58	N/A	Recon018/0	22.18	29.82	33.93	35.0879		Recon018/0	12.9079	5.26789	1.15789		Recon062	13.1497	-	-	-	3.45972	-	-	-	0.799721	-	-	-			-	-	-		#NUM!	#VALUE!	#VALUE!	#VALUE!			#NUM!	#VALUE!	#VALUE!	#VALUE!	#NUM!	#VALUE!	#VALUE!	#VALUE!	#NUM!	#VALUE!
Recon018/1	4.2	4.2	N/A	Recon018/1	14.61	22.23	24.9	26.3911		Recon018/1	11.7811	4.16108	1.49108		Recon063	12.674	-	-	-	3.61399	-	-	-	0.733992	-	-	-			-	-	-		#NUM!	#VALUE!	#VALUE!	#VALUE!			#NUM!	#VALUE!	#VALUE!	#VALUE!	#NUM!	#VALUE!	#VALUE!	#VALUE!	#NUM!	#VALUE!
Recon018/3	0	21.93	8.4	Recon018/3	12.55	20.62	21.79	22.8975		Recon018/3	10.3475	2.27746	1.10746		Recon064	#VALUE!	-	-	-	#VALUE!	-	-	-	#VALUE!	-	-	-			-	-	-		#NUM!	#VALUE!	#VALUE!	#VALUE!			#VALUE!	#VALUE!	#VALUE!	#VALUE!	#VALUE!	#VALUE!	#VALUE!	#VALUE!	#VALUE!	#VALUE!
Recon020/0	-0.2	2.11	N/A	Recon020/0	25.31	33.37	34.64	-		Recon020/0	#VALUE!	#VALUE!	#VALUE!		Recon065	12.3933	9.10438	-	-	2.85334	0.394379	-	-	0.103335	-0.815621	-	-		685	-	-	-		9.41996	#VALUE!	#VALUE!	#VALUE!			1.31565	#VALUE!	#VALUE!	#VALUE!	0.302903	#VALUE!	#VALUE!	#VALUE!	0.0109698	#VALUE!
Recon020/1	43.2	101.41	8.6	Recon020/1	12.78	21.26	22.87	25.0444		Recon020/1	12.2644	3.78439	2.17439		Recon066	25.7334	-	-	-	14.4834	-	-	-	12.5634	-	-	-			-	-	-		#NUM!	#VALUE!	#VALUE!	#VALUE!			#NUM!	#VALUE!	#VALUE!	#VALUE!	#NUM!	#VALUE!	#VALUE!	#VALUE!	#NUM!	#VALUE!
Recon020/3	-0.4	0.5	N/A	Recon020/3	25.05	33.35	35.51	-		Recon020/3	#VALUE!	#VALUE!	#VALUE!		Recon067	4.57835	-	-	-	-0.181645	-	-	-	2.32835	-	-	-			-	-	-		#NUM!	#VALUE!	#VALUE!	#VALUE!			#NUM!	1.41065	#VALUE!	#VALUE!	#NUM!	#VALUE!	#VALUE!	#VALUE!	#NUM!	#VALUE!
Recon020/6	-0.8	3.1	N/A	Recon020/6	18.6	26.03	29.33	31.9834		Recon020/6	13.3834	5.95343	2.65343		Recon068	12.7435	11.6747	12.5868	-	3.04349	3.23468	3.20679	-	0.383487	-0.0353173	0.256786	-		203	310	290	-		7.66534	8.27612	8.17991	#VALUE!			1.66248	1.53608	1.53874	#VALUE!	0.397045	0.390845	0.392032	#VALUE!	0.0500287	-0.00426737
Recon021/0	5.8	19.01	N/A	Recon021/0	18.4	23.34	26.17	27.1593		Recon021/0	8.75926	3.81926	0.989256		Recon069	11.7308	12.1822	-	-	2.54076	3.02222	-	-	0.160755	1.49222	-	-		126	244	-	-		6.97728	7.93074	#VALUE!	#VALUE!			1.68128	1.47327	#VALUE!	#VALUE!	0.364147	0.381077	#VALUE!	#VALUE!	0.0230398	0.188156
Recon021/1	33.7	8.83	N/A	Recon021/1	14.32	22.86	25.21	26.6465		Recon021/1	12.3265	3.78648	1.43648		Recon070	12.1417	12.4569	#VALUE!	11.0449	3.46171	3.90695	#VALUE!	1.39486	-0.328288	-0.483051	#VALUE!	-3.17514		61	351	294	134		5.93074	8.45533	8.19967	7.06609			2.04725	1.49542	#VALUE!	1.35189	0.58369	0.46207	#VALUE!	0.197402	-0.0553536	-0.0571298
Recon021/3	9.3	101.79	8.8	Recon021/3	11.9	18.61	21.21	22.645		Recon021/3	10.745	4.03496	1.43496		Recon071	13.6798	12.0216	13.6155	13.3648	4.93976	3.27155	5.1755	4.19478	-0.620235	0.561555	1.7155	1.90478		180	263	307	288		7.49185	8.03892	8.26209	8.16993			1.82595	1.41019	1.64795	1.75344	0.659352	0.406965	0.626415	0.513442	-0.082788	0.0698545
Recon022/0	0.7	54.99	8.9	Recon022/0	11.98	17.39	20.83	22.4151		Recon022/0	10.4351	5.0251	1.5851		Recon072	11.3673	11.1587	10.6378	12.2919	3.30733	2.71866	2.27784	3.56192	-0.402669	0.608656	0.12784	0.851924		22	241	223	197		4.45943	7.91289	7.8009	7.62205			2.54905	#VALUE!	1.36367	1.71199	0.741649	0.343573	0.291997	0.467318	-0.0902959	0.0769195
Recon022/1	-0.3	9.26	N/A	Recon022/1	16.38	25.59	27.65	28.7205		Recon022/1	12.3405	3.13047	1.07047		Recon074	11.5798	#VALUE!	13.7504	13.9082	2.8598	#VALUE!	4.75039	4.59817	-0.0401955	#VALUE!	1.90039	1.56817		115	192	126	145		6.84549	7.58496	6.97728	7.17991			1.6916	1.48422	1.97074	1.65057	0.417765	#VALUE!	0.680837	0.640422	-0.00587182	#VALUE!
Recon022/2	-1.4	6.55	N/A	Recon022/2	21.04	29.69	30.21	30.498		Recon022/2	9.45804	0.808035	0.288035		Recon075	11.9914	12.3381	12.9701	12.1408	2.59138	3.24812	4.05008	-2.00916	0.821375	0.83812	1.20008	0.950835		292	318	304	344		8.18982	8.31288	8.24793	8.42626			1.46418	#VALUE!	1.57253	1.31148	0.316414	0.390733	0.491043	-0.238441	0.100292	0.100822
Recon022/3	58.8	6.94	N/A	Recon022/3	23.49	35.21	34.8	-		Recon022/3	#VALUE!	#VALUE!	#VALUE!		Recon076	13.2541	#VALUE!	13.678	#VALUE!	3.04407	#VALUE!	4.458	#VALUE!	1.01407	#VALUE!	1.488	#VALUE!		299	307	526	612		8.224	8.26209	9.03892	9.25739			1.61163	1.59963	1.51323	#VALUE!	0.370144	#VALUE!	0.4932	#VALUE!	0.123306	#VALUE!
Recon022/6	13.8			Recon022/6	13.24	21.45	23.29	25.2741		Recon022/6	12.0341	3.82414	1.98414		Recon077	18.044	13.9008	13.5075	13.0398	4.11398	4.33076	4.12753	3.75981	-2.10602	2.29076	1.95753	1.37981		206	413	631	616		7.6865	8.69	9.3015	9.26679			2.34749	1.21987	1.45219	1.56107	0.535221	0.498361	0.443749	0.40573	-0.27399	0.263608
Recon024/0	0.5	3.56	N/A	Recon024/0	21.3	28.23	32.15	32.4638		Recon024/0	11.1638	4.23376	0.31376		Recon078	10.5322	10.0844	13.123	12.722	3.72217	2.58443	4.01301	4.44201	1.11217	0.0344279	1.62301	1.77201		248	308	294	327		7.9542	8.26679	8.19967	8.35315			1.3241	#VALUE!	1.60043	1.39592	0.46795	0.312628	0.489412	0.531777	0.139821	0.00416461
Recon024/1	1.9	1.08	N/A	Recon024/1	15.57	23.15	25.85	31.6052		Recon024/1	16.0352	8.45524	5.75524		Recon079	12.7989	#VALUE!	14.3585	2.36763	4.59891	#VALUE!	4.80848	-2.57237	1.08891	#VALUE!	3.57848	1.55763		340	491	363	554		8.40939	8.93958	8.50383	9.11374			1.52198	1.46766	1.68847	0.284815	0.546878	#VALUE!	0.565449	-0.282252	0.129488	#VALUE!
Recon024/3	-0.3	1.98	N/A	Recon024/3	28.21	35.23	36.1	-		Recon024/3	#VALUE!	#VALUE!	#VALUE!		Recon080	13.6143	12.5998	13.3209	13.4102	4.95431	3.94982	4.38091	4.84018	1.32431	0.819818	2.27091	2.58018		498	384	380	318		8.96	8.58496	8.56986	8.31288			1.51945	1.68653	1.55439	1.86774	0.552936	0.460086	0.511201	0.582251	0.147802	0.0954946
Recon024/6	0	3.38	N/A	Recon024/6	21.26	28.54	31.98	32.2018		Recon024/6	10.9418	3.66184	0.221843		Recon081	14.0635	12.9753	12.9221	#VALUE!	4.0935	5.45531	4.58214	#VALUE!	2.5535	2.28531	1.08214	#VALUE!		162	207	179	145		7.33985	7.69349	7.48382	7.17991			1.91605	1.44428	1.72668	#VALUE!	0.557709	0.709082	0.612273	#VALUE!	0.347895	0.297045
Recon025/0	1	1.99	N/A	Recon025/0	26.34	31.05	35.43	-		Recon025/0	#VALUE!	#VALUE!	#VALUE!		Recon082	16.4869	12.2355	12.9098	-0.101618	7.3669	3.61545	3.61985	3.55838	4.6169	0.195451	0.929845	1.81838		320	355	423	423		8.32193	8.47168	8.72451	8.72451			1.98114	1.54874	1.47972	-0.0127202	0.88524	0.426769	0.414905	0.40786	0.554787	0.0230711
Recon025/1	2	0.43	N/A	Recon025/1	24	29.92	32.85	32.8634		Recon025/1	8.86344	2.94344	0.0134377		Recon083	10.4014	12.0715	11.8127	9.76889	4.18136	2.80154	1.88274	4.09889	1.83136	0.381538	-0.327256	-0.121107		253	222	327	254		7.98299	7.79442	8.35315	7.98868			1.30294	2.92142	1.41417	#VALUE!	0.523784	0.359429	0.225393	0.513087	0.229408	0.0489501
Recon025/3	0.3	0.92	N/A	Recon025/3	20.76	29.55	33.97	38.6661		Recon025/3	17.9061	9.11613	4.69613		Recon084	12.2731	24.1916	12.4892	-1.36416	2.14306	11.6716	2.93918	3.73584	-0.63694	11.4616	0.389181	1.29584		222	311	444	-		7.79442	8.28077	8.79442	#VALUE!			1.5746	1.57522	1.42013	-0.164738	0.274948	1.40948	0.33421	#VALUE!	-0.0817175	1.38412
Recon025/6	8.5	14.68	8	Recon025/6	12.63	22.28	25.84	27.3886		Recon025/6	14.7586	5.10861	1.54861		Recon085	11.5232	12.0968	13.746	12.2982	2.71321	2.85683	4.17601	2.64817	-0.706794	0.786834	0.976005	0.248172		136	205	299	311		7.08746	7.67948	8.224	8.28077			1.62586	1.35406	1.67145	1.40472	0.382818	0.372009	0.507783	0.319798	-0.0997245	0.102459
Recon026/0	0.7	0.66	N/A	Recon026/0	15.96	23.1	27.39	27.963		Recon026/0	12.003	4.86297	0.572973		Recon086	#VALUE!	11.6195	11.0423	12.6327	#VALUE!	1.64949	1.43235	-1.02732	#VALUE!	0.189491	-0.337651	0.992682		194	383	540	432		7.59991	8.5812	9.07682	8.75489			#VALUE!	1.79363	1.21654	1.48622	#VALUE!	0.192221	0.157803	-0.117342	#VALUE!	0.0220821
Recon026/1	40	34.34	7.8	Recon026/1	11.13	21.06	23.32	23.8346		Recon026/1	12.7046	2.77464	0.514642		Recon087	5.3813	14.3591	-2.66057	0.0406293	-8.2687	3.8691	-9.22057	-5.07937	-9.6487	0.759104	-10.8706	4.24063		213	257	327	362		7.73471	8.00562	8.35315	8.49985			0.695734	1.59843	-0.318511	0.00526678	-1.06904	0.483298	-1.10384	-0.597584	-1.24745	0.0948213
Recon026/3	0.3	1.08	N/A	Recon026/3	16.84	25.71	28.99	30.3873		Recon026/3	13.5473	4.67728	1.39728		Recon088	13.0573	12.4063	-	11.8521	4.63727	2.6663	-	2.64207	0.697274	1.5463	-	0.34207		66	217	193	210		6.04439	7.76155	7.59246	7.71425			2.16023	1.20138	#VALUE!	1.30769	0.767202	0.343526	#VALUE!	0.342492	0.115359	0.199225
Recon026/6	3.1	2.05	N/A	Recon026/6	17.72	23.61	27.89	29.8514		Recon026/6	12.1314	6.24143	1.96143		Recon089	12.2092	10.4316	-	11.315	2.07916	-4.2084	-	3.44502	0.949155	-1.4584	-	1.08502		404	411	470	535		8.65821	8.68299	8.87652	9.0634			1.41012	#VALUE!	#VALUE!	#VALUE!	0.240137	-0.484671	#VALUE!	0.380103	0.109625	-0.16796
Recon027/0	1.2	0.48	N/A	Recon027/0	25.97	32.31	34.18	34.0091		Recon027/0	8.03911	1.69911	-0.170887		Recon090	13.4164	-	-	-	3.41638	-	-	-	0.766382	-	-	-		115	-	-	-		6.84549	#VALUE!	#VALUE!	#VALUE!			1.95989	#VALUE!	#VALUE!	#VALUE!	0.49907	#VALUE!	#VALUE!	#VALUE!	0.111954	#VALUE!
Recon027/1	1.5	0.79	N/A	Recon027/1	28.97	31.88	34.82	36.5453		Recon027/1	7.57531	4.66531	1.72531		Recon091	13.0752	-	-	-	3.20521	-	-	-	-0.0747935	-	-	-		-	-	-	-		#VALUE!	#VALUE!	#VALUE!	#VALUE!			#VALUE!	#VALUE!	#VALUE!	#VALUE!	#VALUE!	#VALUE!	#VALUE!	#VALUE!	#VALUE!	#VALUE!
Recon027/3	-0.6	0.23	N/A	Recon027/3	19.07	27.69	31.17	32.1988		Recon027/3	13.1288	4.50879	1.02879		Recon092	13.2222	-	-	-	3.37216	-	-	-	1.58216	-	-	-		-	-	-	-		#VALUE!	#VALUE!	#VALUE!	#VALUE!			#VALUE!	#VALUE!	#VALUE!	#VALUE!	#VALUE!	#VALUE!	#VALUE!	#VALUE!	#VALUE!	#VALUE!
Recon027/6	1.6	1.15	N/A	Recon027/6	22.57	26.2	28.57	29.1114		Recon027/6	6.54143	2.91143	0.541427		Recon093	13.8903	-	-	-	4.41032	-	-	-	2.31032	-	-	-		-	-	-	-		#VALUE!	#VALUE!	#VALUE!	#VALUE!			#VALUE!	#VALUE!	#VALUE!	#VALUE!	#VALUE!	#VALUE!	#VALUE!	#VALUE!	#VALUE!	#VALUE!
Recon028/0	-1.1	1.04	N/A	Recon028/0	19.85	29.4	33.15	35.722		Recon028/0	15.872	6.32195	2.57195		Recon094	12.3369	-	-	-	3.23685	-	-	-	0.236851	-	-	-		-	-	-	-		#VALUE!	#VALUE!	#VALUE!	#VALUE!			#VALUE!	#VALUE!	#VALUE!	#VALUE!	#VALUE!	#VALUE!	#VALUE!	#VALUE!	#VALUE!	#VALUE!
Recon028/1	-0.1	0.6	N/A	Recon028/1	11.96	22.63	25.41	26.8704		Recon028/1	14.9104	4.2404	1.4604		Recon095	3.25943	-	-	-	3.25943	-	-	-	-1.34057	-	-	-		-	-	-	-		#VALUE!	#VALUE!	#VALUE!	#VALUE!			#VALUE!	#VALUE!	#VALUE!	#VALUE!	#VALUE!	#VALUE!	#VALUE!	#VALUE!	#VALUE!	#VALUE!
Recon028/3	0.1	1.15	N/A	Recon028/3	14.95	24.8	27.89	27.8936		Recon028/3	12.9436	3.09355	0.00355278		Recon096	12.4721	-	-	-	3.82206	-	-	-	2.05206	-	-	-		-	-	-	-		#VALUE!	#VALUE!	#VALUE!	#VALUE!			#VALUE!	#VALUE!	#VALUE!	#VALUE!	#VALUE!	#VALUE!	#VALUE!	#VALUE!	#VALUE!	#VALUE!
Recon028/6	48.7	45.15	7.6	Recon028/6	10.96	21.3	23.67	24.14		Recon028/6	13.18	2.84	0.469997		Recon097	14.7755	-	-	-	4.78549	-	-	-	2.42549	-	-	-		-	-	-	-		#VALUE!	#VALUE!	#VALUE!	#VALUE!			#VALUE!	#VALUE!	#VALUE!	#VALUE!	#VALUE!	#VALUE!	#VALUE!	#VALUE!	#VALUE!	#VALUE!
Recon029/0	1.3	3.6	N/A	Recon029/0	14.73	23.06	27.13	27.0537		Recon029/0	12.3237	3.99367	-0.0763348		Recon098	15.7424	-	-	-	6.8724	-	-	-	4.3024	-	-	-		-	-	-	-		#VALUE!	#VALUE!	#VALUE!	#VALUE!			#VALUE!	#VALUE!	#VALUE!	#VALUE!	#VALUE!	#VALUE!	#VALUE!	#VALUE!	#VALUE!	#VALUE!
Recon029/1	1.1	1.95	N/A	Recon029/1	18.15	26.95	30.19	30.6212		Recon029/1	12.4712	3.67123	0.431229		Recon100	#VALUE!	-	-	-	#VALUE!	-	-	-	#VALUE!	-	-	-		-	-	-	-		#VALUE!	#VALUE!	#VALUE!	#VALUE!			#VALUE!	#VALUE!	#VALUE!	#VALUE!	#VALUE!	#VALUE!	#VALUE!	#VALUE!	#VALUE!	#VALUE!
Recon029/3	3.9	2.08	N/A	Recon029/3	24.88	30.53	29.94	29.5105		Recon029/3	4.63055	-1.01945	-0.429454		Recon101	-5.13842	-	-	-	4.58158	-	-	-	1.65158	-	-	-		-	-	-	-		#VALUE!	#VALUE!	#VALUE!	#VALUE!			#VALUE!	#VALUE!	#VALUE!	#VALUE!	#VALUE!	#VALUE!	#VALUE!	#VALUE!	#VALUE!	#VALUE!
Recon029/6	-0.6	2.05	N/A	Recon029/6	17.12	25.85	29.44	30.3408		Recon029/6	13.2208	4.49081	0.900807		Recon102	6.24908	-	-	-	4.72908	-	-	-	0.28908	-	-	-		-	-	-	-		#VALUE!	#VALUE!	#VALUE!	#VALUE!			#VALUE!	#VALUE!	#VALUE!	#VALUE!	#VALUE!	#VALUE!	#VALUE!	#VALUE!	#VALUE!	#VALUE!
Recon030/0	0	0.96	N/A	Recon030/0	19.15	28.13	30.07	31.7263		Recon030/0	12.5763	3.59631	1.65631		Recon103	13.3038	-	-	-	3.89385	-	-	-	1.15385	-	-	-		-	-	-	-		#VALUE!	#VALUE!	#VALUE!	#VALUE!			#VALUE!	#VALUE!	#VALUE!	#VALUE!	#VALUE!	#VALUE!	#VALUE!	#VALUE!	#VALUE!	#VALUE!
Recon030/1	0.6	2.39	N/A	Recon030/1	16.26	25.57	27.98	29.0759		Recon030/1	12.8159	3.5059	1.0959		Recon104	10.2437	-	-	-	2.25373	-	-	-	-0.266268	-	-	-		-	-	-	-		#VALUE!	#VALUE!	#VALUE!	#VALUE!			#VALUE!	#VALUE!	#VALUE!	#VALUE!	#VALUE!	#VALUE!	#VALUE!	#VALUE!	#VALUE!	#VALUE!
Recon030/2	-1.2	0.67	N/A	Recon030/3	19.37	28.3	31.79	32.2118		Recon030/3	12.8418	3.91184	0.421838		Recon105	13.6599	-	-	-	3.79994	-	-	-	1.63994	-	-	-		-	-	-	-		#VALUE!	#VALUE!	#VALUE!	#VALUE!			#VALUE!	#DIV/0!	#VALUE!	#VALUE!	#VALUE!	#VALUE!	#VALUE!	#VALUE!	#VALUE!	#VALUE!
Recon031/0	-0.9	1.84	N/A	Recon031/0	20.82	30.75	32.4	32.4901		Recon031/0	11.6701	1.74007	0.0900742
Recon031/1	-0.2	1.54	N/A	Recon031/1	26.14	30.84	32.72	33.2282		Recon031/1	7.08818	2.38818	0.50818
Recon032/0	0.3	4.32	N/A	Recon032/0	26.2	33.37	36.27	-		Recon032/0	#VALUE!	#VALUE!	#VALUE!
Recon032/1	3.4	2.19	N/A	Recon032/1	17.97	22.62	25.84	27.0992		Recon032/1	9.12916	4.47916	1.25916
Recon032/3	-0.5	1.91	N/A	Recon032/3	18.39	26.85	30.46	31.0367		Recon032/3	12.6467	4.18667	0.576673
Recon032/6	2.9	3.73	N/A	Recon032/6	18.11	24.24	26.29	27.5874		Recon032/6	9.47742	3.34742	1.29742
Recon034/0	0.2	2.39	N/A	Recon034/0	17.03	26.36	29.56	29.3444		Recon034/0	12.3144	2.98437	-0.215626
Recon034/1	-0.2	0.82	N/A	Recon034/1	19.76	28.75	32.11	32.3032		Recon034/1	12.5432	3.55315	0.193154
Recon034/3	0	0.63	N/A	Recon034/3	23.4	32.78	35.57	34.3878		Recon034/3	10.9878	1.60778	-1.18222
Recon034/6	3.5	5.73	N/A	Recon034/6	12.92	21.94	24.74	24.8774		Recon034/6	11.9574	2.93736	0.137363
Recon035/0	-0.8	1.2	N/A	Recon035/0	19.2	29.35	32.61	35.2418		Recon035/0	16.0418	5.89177	2.63177
Recon035/1	-0.3	0.19	N/A	Recon035/1	22.38	31.26	33.88	36.1023		Recon035/1	13.7223	4.8423	2.2223
Recon035/3	-0.8	1.22	N/A	Recon035/3	22.99	32.94	35.19	38.6102		Recon035/3	15.6202	5.67017	3.42017
Recon035/6	0	1.37	N/A	Recon035/6	21.99	31.95	34	34.1083		Recon035/6	12.1183	2.15829	0.108288
Recon036/0	1.7	1.64	N/A	Recon036/0	24.85	29.69	32.17	35.4396		Recon036/0	10.5896	5.74962	3.26962
Recon036/1	2.2	0.85	N/A	Recon036/1	20.01	28.75	31.98	32.263		Recon036/1	12.253	3.51304	0.283039
Recon036/3	2.2	0.87	N/A	Recon036/3	21.99	30.5	35.15	36.7037		Recon036/3	14.7137	6.20369	1.55369
Recon036/6	1.2	1.52	N/A	Recon036/6	28.72	32.46	34.14	-		Recon036/6	#VALUE!	#VALUE!	#VALUE!
Recon037/0	0.8	0.1	N/A	Recon037/0	19.14	28.07	31.12	31.6519		Recon037/0	12.5119	3.58188	0.53188
Recon037/1	-0.4	2.11	N/A	Recon037/1	20.11	28.35	31.92	32.8223		Recon037/1	12.7123	4.47231	0.902311
Recon037/3	-0.2	0.04	N/A	Recon037/3	23.57	32.04	33.76	34.4379		Recon037/3	10.8679	2.39793	0.677927
Recon037/6	12.5	9.06	N/A	Recon037/6	11.44	21.07	22.8	23.1313		Recon037/6	11.6913	2.06134	0.33134
Recon038/0	1.5	0.82	N/A	Recon038/0	25.64	30.7	33.54	33.2987		Recon038/0	7.65866	2.59866	-0.24134
Recon038/1	2.1	0.42	N/A	Recon038/1	27.16	31.97	33.07	31.8911		Recon038/1	4.73108	-0.0789172	-1.17892
Recon038/3	19.3	18.97	8.1	Recon038/3	13.56	19.66	23.49	24.0755		Recon038/3	10.5155	4.41551	0.585514
Recon039/0	0	0.21	N/A	Recon039/0	26.76	35.22	39.12	-		Recon039/0	#VALUE!	#VALUE!	#VALUE!
Recon039/1	-0.9	0.39	N/A	Recon039/1	21.62	31.71	34	35.8829		Recon039/1	14.2629	4.17289	1.88289
Recon039/3	0.1	0.17	N/A	Recon039/3	16.74	25.53	28.86	29.6655		Recon039/3	12.9255	4.13551	0.805512
Recon039/6	0	0.24	N/A	Recon039/6	16.05	24.36	27.74	28.1505		Recon039/6	12.1005	3.79049	0.410486
Recon040/0	4.6	3.43	N/A	Recon040/0	12.7	22.16	24.59	24.9294		Recon040/0	12.2294	2.76939	0.339388
Recon040/1	12.8	8.21	N/A	Recon040/1	10.76	20.15	23.17	24.1038		Recon040/1	13.3438	3.9538	0.9338
Recon040/6	3.3	1.44	N/A	Recon040/6	26.56	25.54	30.08	-		Recon040/6	#VALUE!	#VALUE!	#VALUE!
Recon041/0	17.2	18.3	8.3	Recon041/0	11.57	21.44	22.55	23.7143		Recon041/0	12.1443	2.2743	1.1643
Recon041/1	2.2	1.28	N/A	Recon041/1	15.23	23.59	26.37	27.0207		Recon041/1	11.7907	3.43072	0.65072
Recon041/3	36.8	33.87	8.1	Recon041/3	10.84	21.36	23.62	24.1101		Recon041/3	13.2701	2.75011	0.490107
Recon041/6	-0.2	0.65	N/A	Recon041/6	17.43	29.18	29.89	29.9582		Recon041/6	12.5282	0.778176	0.0681757
Recon042/0	2.7	2.59	N/A	Recon042/0	13.9	22.43	25.74	26.3827		Recon042/0	12.4827	3.95268	0.642677
Recon042/1	2.2	1.27	N/A	Recon042/1	21.8	26.95	29.32	29.8629		Recon042/1	8.06291	2.91291	0.542907
Recon042/3	-0.9	0.79	N/A	Recon042/3	20.97	29.93	33.82	36.9098		Recon042/3	15.9398	6.97979	3.08979
Recon042/6	59.7	36.66	6.3	Recon042/6	11.13	20.24	22.88	24.384		Recon042/6	13.254	4.14404	1.50404
Recon043/0	11.5	4.44	N/A	Recon043/0	11.84	22.34	23.54	24.7258		Recon043/0	12.8858	2.38584	1.18584
Recon043/3	0	1.08	N/A	Recon043/3	21.99	31.44	32.52	35.4126		Recon043/3	13.4226	3.97257	2.89257
Recon043/6	28.8	21.03	8.7	Recon043/6	11.25	21.7	23.19	23.9604		Recon043/6	12.7104	2.26039	0.77039
Recon044/0	-0.4	0.93	N/A	Recon044/0	23.54	34.91	36.76	-		Recon044/0	#VALUE!	#VALUE!	#VALUE!
Recon044/1	0.3	1.67	N/A	Recon044/1	24.72	-	35.74	-		Recon044/1	#VALUE!	#VALUE!	#VALUE!
Recon044/3	2.6	2.49	N/A	Recon044/3	11.99	21.09	24.05	24.7972		Recon044/3	12.8072	3.70717	0.747171
Recon044/6	0.1	1.2	N/A	Recon044/6	15.28	24.23	27.55	27.8688		Recon044/6	12.5888	3.63878	0.318776
Recon045/0	1.9	1.12	N/A	Recon045/0	28.5	33.72	36.38	38.9153		Recon045/0	10.4153	5.19529	2.53529
Recon045/1	1.5	0.76	N/A	Recon045/1	31.9	35.37	36.84	-		Recon045/1	#VALUE!	#VALUE!	#VALUE!
Recon046/0	1.3	0.88	N/A	Recon046/0	14.86	31.45	27.31	28.2562		Recon046/0	13.3962	-3.19384	0.946165
Recon046/1	0.5	0.49	N/A	Recon046/1	16.57	25.35	28.19	27.1542		Recon046/1	10.5842	1.80425	-1.03575
Recon046/3	20.8	14.22	7.9	Recon046/3	11.03	20.59	23.12	24.4657		Recon046/3	13.4357	3.87569	1.34569
Recon046/6	-0.3	1.95	N/A	Recon046/6	17.2	25.52	28.99	29.3224		Recon046/6	12.1224	3.80241	0.332411
Recon047/0	1.3	1.94	N/A	Recon047/0	31.66	28.99	33.38	34.5096		Recon047/0	2.84962	5.51962	1.12962
Recon047/1	2.6	1.39	N/A	Recon047/1	32.7	-	33.03	-		Recon047/1	#VALUE!	#VALUE!	#VALUE!
Recon047/3	10.8	8.23	N/A	Recon047/3	14.89	20.88	24.21	25.3145		Recon047/3	10.4245	4.43453	1.10453
Recon047/6	42	51.36	8.8	Recon047/6	10.9	21.22	23.17	24.2073		Recon047/6	13.3073	2.98726	1.03726
Recon048/0	-1.3	0.43	N/A	Recon048/0	20.49	29.34	32.98	38.7379		Recon048/0	18.2479	9.39791	5.75791
Recon048/1	-0.4	3.19	N/A	Recon048/1	21.2	29.89	32.78	33.8694		Recon048/1	12.6694	3.97941	1.08941
Recon048/3	13.5	12.91	8.1	Recon048/3	10.78	23.68	22.68	23.1838		Recon048/3	12.4038	-0.496223	0.503777
Recon048/6	-0.3	2.03	N/A	Recon048/6	20.94	29.4	33.32	36.7147		Recon048/6	15.7747	7.31473	3.39473
Recon049/0	1.9	1.25	N/A	Recon049/0	16.19	26.36	29.6	30.8135		Recon049/0	14.6235	4.45348	1.21348
Recon049/1	1.3	1.08	N/A	Recon049/1	20.96	30.48	34.64	25.1786		Recon049/1	4.21857	-5.30143	-9.46143
Recon049/3	9.6	6.12	N/A	Recon049/3	11.09	20.74	23.68	23.5483		Recon049/3	12.4583	2.8083	-0.131698
Recon049/6	2.6	3.42	N/A	Recon049/6	14.56	21.59	25.09	25.3575		Recon049/6	10.7975	3.76745	0.26745
Recon050/0	2.5	2.21	N/A	Recon050/0	19.79	26.3	29.94	31.7507		Recon050/0	11.9607	5.45068	1.81068
Recon050/1	28.7	25.66	8.3	Recon050/1	12.08	20.44	22.96	25.2836		Recon050/1	13.2036	4.84364	2.32364
Recon051/0	56.9	32.97	6.1	Recon051/0	11.38	20.71	23.18	23.9014		Recon051/0	12.5214	3.19142	0.721421
Recon052/0	60	51.04	8.2	Recon052/0	11.79	20.89	23.12	24.548		Recon052/0	12.758	3.65798	1.42798
Recon053/0	4.4	2.34	N/A	Recon053/0	25.15	31.05	32.52	34.4819		Recon053/0	9.33191	3.43191	1.96191
Recon054/0	67.6	89.02	7.7	Recon054/0	10.89	19.84	24.08	23.5743		Recon054/0	12.6843	3.73435	-0.505652
Recon056/0	63.1	77.26	7.8	Recon056/0	24.01	35.53	23.61	-		Recon056/0	#VALUE!	#VALUE!	#VALUE!
Recon057/0	105.6	111.64	8.2	Recon057/0	11.43	21.8	24.23	35.4636		Recon057/0	24.0336	13.6636	11.2336
Recon058/0	215.3	219.14	7	Recon058/0	10.49	20.87	23.55	24.4377		Recon058/0	13.9477	3.56774	0.88774
Recon059/0	43.3	59.42	8.3	Recon059/0	22.58	28.97	23.18	37.3736		Recon059/0	14.7936	8.40363	14.1936
Recon060/0	95.4	126.34	5.3	Recon060/0	11.4	21.68	23.95	24.6826		Recon060/0	13.2826	3.0026	0.7326
Recon061/0	44.6	40.49	8.5	Recon061/0	11.01	20.6	23.2	23.6757		Recon061/0	12.6657	3.07572	0.475724
Recon062/0	49.9	47.15	8.4	Recon062/0	11.01	20.7	23.36	24.1597		Recon062/0	13.1497	3.45972	0.799721
Recon063/0	3.2	3.36	N/A	Recon063/0	15.01	24.07	26.95	27.684		Recon063/0	12.674	3.61399	0.733992
Recon064/0	4.4	2.21	N/A	Recon064/0	30.86	34.17	35.56	-		Recon064/0	#VALUE!	#VALUE!	#VALUE!
Recon065/0	14.4	12.2	7.5	Recon065/0	10.75	20.29	23.04	23.1433		Recon065/0	12.3933	2.85334	0.103335
Recon065/1	99.8	69.94	2.6	Recon065/1	15.54	24.25	25.46	24.6444		Recon065/1	9.10438	0.394379	-0.815621
Recon066/0	29.6	25.28	7.6	Recon066/0	10.87	22.12	24.04	36.6034		Recon066/0	25.7334	14.4834	12.5634
Recon067/0	38	43.45	8.1	Recon067/0	21.37	26.13	23.62	25.9484		Recon067/0	4.57835	-0.181645	2.32835
Recon068/0	26.7	21.4	7.3	Recon068/0	11.68	21.38	24.04	24.4235		Recon068/0	12.7435	3.04349	0.383487
Recon068/1	0.4	25.76	7.7	Recon068/1	10.67	19.11	22.38	22.3447		Recon068/1	11.6747	3.23468	-0.0353173
Recon068/3	18.5	0.86	N/A	Recon068/3	17.26	26.64	29.59	29.8468		Recon068/3	12.5868	3.20679	0.256786
Recon069/0	22.5	47.07	8.3	Recon069/0	10.19	19.38	21.76	21.9208		Recon069/0	11.7308	2.54076	0.160755
Recon069/1	53.8	46.13	7.9	Recon069/1	12.69	21.85	23.38	24.8722		Recon069/1	12.1822	3.02222	1.49222
Recon070/0	0.5	0.99	N/A	Recon070/0	23.43	32.11	35.9	35.5717		Recon070/0	12.1417	3.46171	-0.328288
Recon070/1	0.2	2.14	N/A	Recon070/1	17.9	26.45	30.84	30.3569		Recon070/1	12.4569	3.90695	-0.483051
Recon070/3	367.7	490.2	5.9	Recon070/3	31.83	-	24.37	-		Recon070/3	#VALUE!	#VALUE!	#VALUE!
Recon070/6	192.2	197.74	2.6	Recon070/6	12.26	21.91	26.48	23.3049		Recon070/6	11.0449	1.39486	-3.17514
Recon071/0	0.9	0.72	N/A	Recon071/0	20.54	29.28	34.84	34.2198		Recon071/0	13.6798	4.93976	-0.620235
Recon071/1	15.7	10.39	7.8	Recon071/1	11.16	19.91	22.62	23.1816		Recon071/1	12.0216	3.27155	0.561555
Recon071/3	-0.2	3.42	N/A	Recon071/3	21.87	30.31	33.77	35.4855		Recon071/3	13.6155	5.1755	1.7155
Recon071/6	65.7	64.15	6.5	Recon071/6	11.66	20.83	23.12	25.0248		Recon071/6	13.3648	4.19478	1.90478
Recon072/0	0.5	13.21	6.8	Recon072/0	10.87	18.93	22.64	22.2373		Recon072/0	11.3673	3.30733	-0.402669
Recon072/1	15.5	0.53	N/A	Recon072/1	22.03	30.47	32.58	33.1887		Recon072/1	11.1587	2.71866	0.608656
Recon072/3	13	61.66	8.9	Recon072/3	10.25	18.61	20.76	20.8878		Recon072/3	10.6378	2.27784	0.12784
Recon072/6	66.5	11.68	7.5	Recon072/6	13.45	22.18	24.89	25.7419		Recon072/6	12.2919	3.56192	0.851924
Recon074/0	8.3	6.62	N/A	Recon074/0	11.88	20.6	23.5	23.4598		Recon074/0	11.5798	2.8598	-0.0401955
Recon074/1	0.5	2.15	N/A	Recon074/1	17.04	24.62	29.71	-		Recon074/1	#VALUE!	#VALUE!	#VALUE!
Recon074/3	80	90.94	7.2	Recon074/3	11.44	20.44	23.29	25.1904		Recon074/3	13.7504	4.75039	1.90039
Recon074/6	92.9	103.48	4.4	Recon074/6	11.67	20.98	24.01	25.5782		Recon074/6	13.9082	4.59817	1.56817
Recon075/0	27.4	26.55	8.2	Recon075/0	11.42	20.82	22.59	23.4114		Recon075/0	11.9914	2.59138	0.821375
Recon075/1	63.1	66.32	8.3	Recon075/1	11.04	20.13	22.54	23.3781		Recon075/1	12.3381	3.24812	0.83812
Recon075/3	146.9	189.44	7.4	Recon075/3	10.94	19.86	22.71	23.9101		Recon075/3	12.9701	4.05008	1.20008
Recon075/6	104.3	128.31	8.4	Recon075/6	11.44	25.59	22.63	23.5808		Recon075/6	12.1408	-2.00916	0.950835
Recon076/0	145.3	140.26	7.4	Recon076/0	11.53	21.74	23.77	24.7841		Recon076/0	13.2541	3.04407	1.01407
Recon076/1	129	1.83	N/A	Recon076/1	26.15	35.78	36.96	-		Recon076/1	#VALUE!	#VALUE!	#VALUE!
Recon076/3	92	81.33	5.3	Recon076/3	11.39	20.61	23.58	25.068		Recon076/3	13.678	4.458	1.488
Recon076/6	143	133.37	5	Recon076/6	11.85	21.17	24.93	-		Recon076/6	#VALUE!	#VALUE!	#VALUE!
Recon077/0	4.2	1.02	N/A	Recon077/0	16.81	30.74	36.96	34.854		Recon077/0	18.044	4.11398	-2.10602
Recon077/1	55	39.62	5.4	Recon077/1	11.24	20.81	22.85	25.1408		Recon077/1	13.9008	4.33076	2.29076
Recon077/3	70.2	78.1	6.7	Recon077/3	11.34	20.72	22.89	24.8475		Recon077/3	13.5075	4.12753	1.95753
Recon077/6	156.6	167.78	5.8	Recon077/6	11.48	20.76	23.14	24.5198		Recon077/6	13.0398	3.75981	1.37981
Recon078/0	3.3	1.16	N/A	Recon078/0	25.2	32.01	34.62	35.7322		Recon078/0	10.5322	3.72217	1.11217
Recon078/1	0.6	0.42	N/A	Recon078/1	21.38	28.88	31.43	31.4644		Recon078/1	10.0844	2.58443	0.0344279
Recon078/3	68.2	67.35	7.9	Recon078/3	11.09	20.2	22.59	24.213		Recon078/3	13.123	4.01301	1.62301
Recon078/6	95.2	92.63	6.1	Recon078/6	11.83	20.11	22.78	24.552		Recon078/6	12.722	4.44201	1.77201
Recon079/0	2.3	4.35	N/A	Recon079/0	14.27	22.47	25.98	27.0689		Recon079/0	12.7989	4.59891	1.08891
Recon079/1	1.1	1.03	N/A	Recon079/1	15.45	23.68	27.96	-		Recon079/1	#VALUE!	#VALUE!	#VALUE!
Recon079/3	144.8	159.09	5.2	Recon079/3	12.67	22.22	23.45	27.0285		Recon079/3	14.3585	4.80848	3.57848
Recon079/6	144.4	115.22	7.6	Recon079/6	21.56	26.5	22.37	23.9276		Recon079/6	2.36763	-2.57237	1.55763
Recon080/0	0.4	1.02	N/A	Recon080/0	19.42	28.08	31.71	33.0343		Recon080/0	13.6143	4.95431	1.32431
Recon080/1	16.7	12.76	8.1	Recon080/1	10.85	19.5	22.63	23.4498		Recon080/1	12.5998	3.94982	0.819818
Recon080/3	122.3	97.85	8.9	Recon080/3	11.9	20.84	22.95	25.2209		Recon080/3	13.3209	4.38091	2.27091
Recon080/6	71.6	70.93	7.9	Recon080/6	11.72	20.29	22.55	25.1302		Recon080/6	13.4102	4.84018	2.58018
Recon081/0	0.1	1.27	N/A	Recon081/0	22.01	31.98	33.52	36.0735		Recon081/0	14.0635	4.0935	2.5535
Recon081/1	0.4	1.14	N/A	Recon081/1	22.43	29.95	33.12	35.4053		Recon081/1	12.9753	5.45531	2.28531
Recon081/3	135.3	224.39	7.2	Recon081/3	11.65	19.99	23.49	24.5721		Recon081/3	12.9221	4.58214	1.08214
Recon081/6	84.3	117.98	4.2	Recon081/6	11.76	19.75	24.83	-		Recon081/6	#VALUE!	#VALUE!	#VALUE!
Recon082/0	0.4	1.75	N/A	Recon082/0	16.97	26.09	28.84	33.4569		Recon082/0	16.4869	7.3669	4.6169
Recon082/1	0.5	2.96	N/A	Recon082/1	17.42	26.04	29.46	29.6555		Recon082/1	12.2355	3.61545	0.195451
Recon082/3	158.6	169.8	7.3	Recon082/3	11.33	20.62	23.31	24.2398		Recon082/3	12.9098	3.61985	0.929845
Recon082/6	-14.3	1.92	N/A	Recon082/6	31	27.34	29.08	30.8984		Recon082/6	-0.101618	3.55838	1.81838
Recon083/0	0.6	3.3	N/A	Recon083/0	22.29	28.51	30.86	32.6914		Recon083/0	10.4014	4.18136	1.83136
Recon083/1	19.8	22.23	7.5	Recon083/1	11.69	20.96	23.38	23.7615		Recon083/1	12.0715	2.80154	0.381538
Recon083/3	36.6	42.29	7.7	Recon083/3	11.57	21.5	23.71	23.3827		Recon083/3	11.8127	1.88274	-0.327256
Recon083/6	-2.6	11.05	7.8	Recon083/6	14.02	19.69	23.91	23.7889		Recon083/6	9.76889	4.09889	-0.121107
Recon084/0	17.2	21.9	7.3	Recon084/0	11.09	21.22	24	23.3631		Recon084/0	12.2731	2.14306	-0.63694
Recon084/1	102.9	134.44	7.7	Recon084/1	10.82	23.34	23.55	35.0116		Recon084/1	24.1916	11.6716	11.4616
Recon084/6	3.3	14.84	8.1	Recon084/6	25.76	20.66	23.1	24.3958		Recon084/6	-1.36416	3.73584	1.29584
Recon085/0	0.9	3.09	N/A	Recon085/0	22.81	31.62	35.04	34.3332		Recon085/0	11.5232	2.71321	-0.706794
Recon085/1	32.7	28.65	7.8	Recon085/1	11.41	20.65	22.72	23.5068		Recon085/1	12.0968	2.85683	0.786834
Recon085/3	67.5	68.56	8.3	Recon085/3	10.97	20.52	23.07	23.4592		Recon085/3	12.4892	2.93918	0.389181
Recon085/6	16.1	15.75	6.8	Recon085/6	11.58	21.23	23.63	23.8782		Recon085/6	12.2982	2.64817	0.248172
Recon086/0	1.2	2.23	N/A	Recon086/0	25.31	33.31	35.87	-		Recon086/0	#VALUE!	#VALUE!	#VALUE!
Recon086/1	128.8	165.98	7.3	Recon086/1	11.73	21.7	23.16	23.3495		Recon086/1	11.6195	1.64949	0.189491
Recon086/6	75.3	64.63	4.6	Recon086/6	11.87	25.53	23.51	24.5027		Recon086/6	12.6327	-1.02732	0.992682
Recon087/0	1.2	0.35	N/A	Recon087/0	17.64	31.29	32.67	23.0213		Recon087/0	5.3813	-8.2687	-9.6487
Recon087/1	166.9	202.89	3.4	Recon087/1	11.39	21.88	24.99	25.7491		Recon087/1	14.3591	3.8691	0.759104
Recon087/3	53.6	47.04	7.8	Recon087/3	11.39	20.96	24.16	25.136		Recon087/3	13.746	4.17601	0.976005
Recon087/6	24.5	26.44	7.7	Recon087/6	27.37	32.49	23.17	27.4106		Recon087/6	0.0406293	-5.07937	4.24063
Recon088/0	1.1	0.33	N/A	Recon088/0	19.5	27.92	31.86	32.5573		Recon088/0	13.0573	4.63727	0.697274
Recon088/1	89	108.7	8	Recon088/1	11.79	21.53	22.65	24.1963		Recon088/1	12.4063	2.6663	1.5463
Recon088/3	6.7	3.8	N/A	Recon088/3	12.02	21.63	23.4	23.0623		Recon088/3	11.0423	1.43235	-0.337651
Recon088/6	65.3	66.84	8	Recon088/6	11.5	20.71	23.01	23.3521		Recon088/6	11.8521	2.64207	0.34207
Recon089/0	27.8	24.43	8.1	Recon089/0	11.72	21.85	22.98	23.9292		Recon089/0	12.2092	2.07916	0.949155
Recon089/1	0.3	1.67	N/A	Recon089/1	20.41	35.05	32.3	30.8416		Recon089/1	10.4316	-4.2084	-1.4584
Recon089/3	2	1.68	N/A	Recon089/3	26.44	33	34.65	23.7794		Recon089/3	-2.66057	-9.22057	-10.8706
Recon089/6	31.3	31.38	8.2	Recon089/6	13.04	20.91	23.27	24.355		Recon089/6	11.315	3.44502	1.08502
Recon090/0	147.5	218.98	5.2	Recon090/0	11.32	21.32	23.97	24.7364		Recon090/0	13.4164	3.41638	0.766382
Recon091/0	97.3	129.37	7.7	Recon091/0	10.82	20.69	23.97	23.8952		Recon091/0	13.0752	3.20521	-0.0747935
Recon092/0	76.4	101.73	7.7	Recon092/0	11.27	21.12	22.91	24.4922		Recon092/0	13.2222	3.37216	1.58216
Recon093/0	49.8	47.6	4.5	Recon093/0	12.3	21.78	23.88	26.1903		Recon093/0	13.8903	4.41032	2.31032
Recon094/0	36.1	31.97	7.5	Recon094/0	11.74	20.84	23.84	24.0769		Recon094/0	12.3369	3.23685	0.236851
Recon095/0	5.9	3.4	N/A	Recon095/0	27.89	27.89	32.49	31.1494		Recon095/0	3.25943	3.25943	-1.34057
Recon096/0	67.5	84.42	8.1	Recon096/0	13.3	21.95	23.72	25.7721		Recon096/0	12.4721	3.82206	2.05206
Recon097/0	119.2	167.66	7.6	Recon097/0	11.31	21.3	23.66	26.0855		Recon097/0	14.7755	4.78549	2.42549
Recon098/0	25.3	31.2	7.7	Recon098/0	11.33	20.2	22.77	27.0724		Recon098/0	15.7424	6.8724	4.3024
Recon100/0	-11.5	1.18	N/A	Recon100/0	25.94	33.98	35.57	-		Recon100/0	#VALUE!	#VALUE!	#VALUE!
Recon101/0	19.3	33.01	6.8	Recon101/0	30.66	20.94	23.87	25.5216		Recon101/0	-5.13842	4.58158	1.65158
Recon102/0	-5.1	13	8	Recon102/0	17.4	18.92	23.36	23.6491		Recon102/0	6.24908	4.72908	0.28908
Recon103/0	102.7	100.29	8.6	Recon103/0	10.22	19.63	22.37	23.5238		Recon103/0	13.3038	3.89385	1.15385
Recon104/0	47.4	48.32	8.8	Recon104/0	11.88	19.87	22.39	22.1237		Recon104/0	10.2437	2.25373	-0.266268
Recon105/0	3.8	3.5	N/A	Recon105/0	13.1	22.96	25.12	26.7599		Recon105/0	13.6599	3.79994	1.63994
[truncated: 14 more columns]

## Sheet: CCR4
	Nanodrop	Agilent						Raw Ct value		Delta Ct						Delta Ct (normalized to 18S)				Delta Ct (normalized to ACTB)				Delta Ct (normalized to GAPDH)					CD4 counts					Log2(CD4 count)						Normalized to Log2(CD4 count)
Sample Number:	RNA Conc. (ng/µl)	RNA Conc. (ng/µl)	RIN value:	Sample Name	18S Ct	ACTB Ct	GAPDH Ct	CCR4 Ct		Sample Name	ΔCt 18S	ΔCt ACTB	ΔCt GAPDH		Sample Name	ΔCt 18S D0	ΔCt 18S 1M	ΔCt 18S 3M	ΔCt 18S 6M	ΔCt ACTB D0	ΔCt ACTB 1M	ΔCt ACTB 3M	ΔCt ACTB 6M	ΔCt GAPDH D0	ΔCt GAPDH 1M	ΔCt GAPDH 3M	ΔCt GAPDH 6M		CD4 D0	CD4 1M	CD4 3M	CD4 6M		Log2CD4 D0	Log2CD4 1M	Log2CD4 3M	Log2CD4 6M			ΔCt 18S D0	ΔCt 18S 1M	ΔCt 18S 3M	ΔCt 18S 6M	ΔCt ACTB D0	ΔCt ACTB 1M	ΔCt ACTB 3M	ΔCt ACTB 6M	ΔCt GAPDH D0	ΔCt GAPDH 1M
Recon001/0	-0.5	5.3	N/A	Recon001/0	24	31.77	34.12	-		Recon001/0	#VALUE!	#VALUE!	#VALUE!		Recon001	#VALUE!	13.625	13.3169	13.9187	#VALUE!	6.18496	5.54689	5.36869	#VALUE!	3.22496	3.24689	2.94869		65	92	110	148		6.02237	6.52356	6.78136	7.20945			#VALUE!	1.16054	1.96375	1.63073	#VALUE!	0.948096	0.817961	0.744674	#VALUE!	0.494356
Recon001/1	1.3	3.66	N/A	Recon001/1	21.59	29.03	31.99	35.215		Recon001/1	13.625	6.18496	3.22496		Recon003	10.5137	11.2718	11.9537	12.4725	1.54374	2.33176	4.42367	3.97252	1.47374	2.02176	1.32367	2.53252		569	839	326	371		9.15228	9.71253	8.34873	8.53528			1.14876	1.80067	1.4318	1.3952	0.168673	0.240078	0.529862	0.465423	0.161025	0.20816
Recon001/3	2.3	1.88	N/A	Recon001/3	20.07	27.84	30.14	33.3869		Recon001/3	13.3169	5.54689	3.24689		Recon004	14.7889	15.5583	15.3407	10.299	7.93891	7.65825	6.42073	1.70899	4.20891	4.83825	4.86073	1.58899		200	399	512	491		7.64386	8.64024	9	8.93958			1.93474	1.74779	1.70453	1.16106	1.0386	0.886347	0.713415	0.191171	0.550626	0.559967
Recon001/6	1.3	1.5	N/A	Recon001/6	18.08	26.63	29.05	31.9987		Recon001/6	13.9187	5.36869	2.94869		Recon005	14.7245	15.2605	#VALUE!	11.1226	5.80451	6.06053	#VALUE!	2.62261	4.57451	4.71053	#VALUE!	1.86261		181	425	391	468		7.49985	8.73132	8.61102	8.87036			1.96331	2.15811	#VALUE!	1.24461	0.773951	0.694114	#VALUE!	0.295659	0.609948	0.539498
Recon003/0	4.9	1.34	N/A	Recon003/0	26.14	35.11	35.18	36.6537		Recon003/0	10.5137	1.54374	1.47374		Recon006	15.9819	17.1911	16.2915	14.6842	8.12189	7.70108	7.1415	7.0242	4.96189	6.14108	4.7615	5.9242		294	250	429	490		8.19967	7.96578	8.74483	8.93664			1.94909	#VALUE!	1.86299	#VALUE!	0.990514	0.966769	0.816653	0.786	0.605132	0.770932
Recon003/1	-0.1	1.22	N/A	Recon003/1	25.12	34.06	34.37	36.3918		Recon003/1	11.2718	2.33176	2.02176		Recon007	#VALUE!	-	#VALUE!	-	#VALUE!	-	#VALUE!	-	#VALUE!	-	#VALUE!	-		273	468	328	-		8.09276	8.87036	8.35755	#VALUE!			#VALUE!	2.35312	#VALUE!	#VALUE!	#VALUE!	#VALUE!	#VALUE!	#VALUE!	#VALUE!	#VALUE!
Recon003/3	0.1	0.75	N/A	Recon003/3	22.18	29.71	32.81	34.1337		Recon003/3	11.9537	4.42367	1.32367		Recon008	16.0325	15.8316	-	-	7.93252	7.28162	-	-	5.35252	5.44162	-	-		52	106	155	210		5.70044	6.72792	7.27612	7.71425			2.81251	1.78904	#VALUE!	#VALUE!	1.39156	1.0823	#VALUE!	#VALUE!	0.938967	0.808812
Recon003/6	0.8	1.03	N/A	Recon003/6	22.77	31.27	32.71	35.2425		Recon003/6	12.4725	3.97252	2.53252		Recon009	15.4102	14.8883	15.0207	16.3017	6.96023	6.33827	6.10073	1.19174	4.53023	4.66827	4.83073	5.69174		192	320	245	275		7.58496	8.32193	7.93664	8.10329			2.03168	1.87664	1.89258	1.98455	0.917635	0.761635	0.76868	0.147069	0.597264	0.56096
Recon004/0	0.4	3.26	N/A	Recon004/0	20.8	27.65	31.38	35.5889		Recon004/0	14.7889	7.93891	4.20891		Recon010	13.5231	13.7575	14.7501	13.265	5.07307	4.75746	3.62008	4.89497	3.93307	3.16746	3.87008	3.01497		71	161	182	297		6.14975	7.33092	7.50779	8.21432			2.19896	1.7684	1.96464	1.65812	0.824924	0.648959	0.482177	0.595907	0.639551	0.432069
Recon004/1	0.3	1.54	N/A	Recon004/1	22.14	30.04	32.86	37.6983		Recon004/1	15.5583	7.65825	4.83825		Recon011	14.81	14.6601	11.8357	-	5.73001	6.5801	3.38574	-	4.73001	3.8601	1.65574	-		197	313	322	256		7.62205	8.29002	8.33092	8			1.94305	1.3831	1.4207	#VALUE!	0.751768	0.793738	0.406407	#VALUE!	0.62057	0.465632
Recon004/3	7.6	7.25	N/A	Recon004/3	13.23	22.15	23.71	28.5707		Recon004/3	15.3407	6.42073	4.86073		Recon012	14.8798	11.1488	11.0412	#VALUE!	6.1498	2.15878	0.631203	#VALUE!	4.0698	0.728779	2.1912	#VALUE!		213	267	113	173		7.73471	8.0607	6.82018	7.43463			1.92377	2.1609	1.6189	#VALUE!	0.795092	0.267815	0.0925493	#VALUE!	0.526174	0.0904114
Recon004/6	0.5	0.51	N/A	Recon004/6	23.21	31.8	31.92	33.509		Recon004/6	10.299	1.70899	1.58899		Recon013	15.0896	15.6207	15.5573	16.2222	6.04965	6.75072	7.23729	7.05222	5.39965	4.68072	5.26729	5.17222		100	150	145	152		6.64386	7.22882	7.17991	7.24793			2.27122	1.95079	2.16678	1.91951	0.910562	0.933862	1.00799	0.972998	0.812728	0.647508
Recon005/0	5.7	8.96	N/A	Recon005/0	13.29	22.21	23.44	28.0145		Recon005/0	14.7245	5.80451	4.57451		Recon014	15.4019	16.6354	15.2558	17.2592	5.96189	7.52535	4.44575	6.96917	4.62189	5.98535	3.33575	5.26917		239	369	302	350		7.90087	8.52748	8.2384	8.45121			1.94939	1.60335	1.85178	1.82733	0.754586	0.882483	0.539637	0.824636	0.584985	0.70189
Recon005/1	0.5	5.11	N/A	Recon005/1	14.85	24.05	25.4	30.1105		Recon005/1	15.2605	6.06053	4.71053		Recon015	15.9785	13.3065	10.5443	11.1878	6.89849	3.99654	1.81432	2.48783	4.80849	2.88654	1.44432	1.56783		214	315	555	697		7.74147	8.29921	9.11634	9.44501			2.06401	1.18672	1.15664	1.30607	0.891109	0.481557	0.199018	0.263402	0.621134	0.347809
Recon005/3	-1	2.38	N/A	Recon005/3	24.7	35.23	34.98	-		Recon005/3	#VALUE!	#VALUE!	#VALUE!		Recon016	#VALUE!	9.84885	14.3349	14.9192	#VALUE!	4.70885	5.48488	6.49916	#VALUE!	2.21885	3.79488	4.62916		131	315	300	379		7.03342	8.29921	8.22882	8.56605			#VALUE!	1.99723	1.74203	1.70936	#VALUE!	0.567386	0.666545	0.758711	#VALUE!	0.267357
Recon005/6	2.3	5.67	N/A	Recon005/6	19.72	28.22	28.98	30.8426		Recon005/6	11.1226	2.62261	1.86261		Recon018	15.0065	15.6693	14.0635	-	7.36651	8.04926	5.99347	-	3.25651	5.37926	4.82347	-		218	230	301	424		7.76818	7.84549	8.23362	8.72792			1.93179	1.90011	1.70805	#VALUE!	0.948293	1.02597	0.727926	#VALUE!	0.419211	0.68565
Recon006/0	22.5	4.21	N/A	Recon006/0	14.93	22.79	25.95	30.9119		Recon006/0	15.9819	8.12189	4.96189		Recon020	#VALUE!	15.1028	#VALUE!	15.4998	#VALUE!	6.62278	#VALUE!	8.06983	#VALUE!	5.01278	#VALUE!	4.76983		196	247	205	275		7.61471	7.94837	7.67948	8.10329			#VALUE!	1.85121	#VALUE!	#VALUE!	#VALUE!	0.833225	#VALUE!	0.995871	#VALUE!	0.630668
Recon006/1	83.9	18.95	7.7	Recon006/1	13.78	23.27	24.83	30.9711		Recon006/1	17.1911	7.70108	6.14108		Recon021	12.4604	16.0016	14.0784	-	7.52044	7.46163	7.36838	-	4.69044	5.11163	4.76838	-		368	400	404	-		8.52356	8.64386	8.65821	#VALUE!			1.46188	2.25427	1.62601	#VALUE!	0.882312	0.86323	0.851028	#VALUE!	0.550291	0.59136
Recon006/3	2	2.51	N/A	Recon006/3	15.45	24.6	26.98	31.7415		Recon006/3	16.2915	7.1415	4.7615		Recon022	13.8518	16.5259	#VALUE!	14.7284	8.44179	7.31589	#VALUE!	6.51837	5.00179	5.25589	#VALUE!	4.67837		179	161	250	343		7.48382	7.33092	7.96578	8.42206			1.8509	2.01962	#VALUE!	1.93987	1.12801	0.99795	#VALUE!	0.773963	0.668348	0.716948
Recon006/6	8	84.46	8.5	Recon006/6	12	19.66	20.76	26.6842		Recon006/6	14.6842	7.0242	5.9242		Recon024	15.267	14.7692	8.6682	11.6507	8.337	7.18924	1.6482	4.37069	4.417	4.48924	0.778204	0.930694		134	159	195	193		7.06609	7.31288	7.60733	7.59246			2.1606	1.51739	1.13945	#VALUE!	1.17986	0.983093	0.21666	0.575663	0.625098	0.613881
Recon007/0	-0.5	1.33	N/A	Recon007/0	22.47	31.43	34.56	-		Recon007/0	#VALUE!	#VALUE!	#VALUE!		Recon025	#VALUE!	11.961	18.2008	18.8296	#VALUE!	6.04104	9.41084	9.1796	#VALUE!	3.11104	4.99084	5.6196		204	236	208	-		7.67243	7.88264	7.70044	#VALUE!			#VALUE!	2.34071	2.36361	2.34877	#VALUE!	0.766373	1.22212	#VALUE!	#VALUE!	0.39467
Recon007/3	4.3	2.32	N/A	Recon007/3	21.54	30.72	32.51	-		Recon007/3	#VALUE!	#VALUE!	#VALUE!		Recon026	17.9981	17.5174	17.0925	15.987	10.8581	7.58741	8.2225	10.097	6.56807	5.32741	4.9425	5.81697		118	179	184	259		6.88264	7.48382	7.52356	8.01681			2.61499	0.962125	2.27186	2.046	1.5776	1.01384	1.0929	1.25947	0.954295	0.711858
Recon008/0	0.7	0.68	N/A	Recon008/0	21.24	29.34	31.92	37.2725		Recon008/0	16.0325	7.93252	5.35252		Recon027	10.0415	8.09496	17.8399	11.1857	3.70152	5.18496	9.21993	7.55568	1.83152	2.24496	5.73993	5.18568		221	341	320	225		7.7879	8.41363	8.32193	7.81378			1.28937	2.34262	2.14373	1.32036	0.475292	0.616257	1.10791	0.966969	0.235176	0.266824
Recon008/1	-0.8	0.73	N/A	Recon008/1	18.77	27.32	29.16	34.6016		Recon008/1	15.8316	7.28162	5.44162		Recon028	#VALUE!	19.0196	17.9289	18.428	#VALUE!	8.34961	8.07892	8.08798	#VALUE!	5.56961	4.98892	5.71798		201	278	297	355		7.65105	8.11894	8.21432	8.47168			#VALUE!	2.02369	2.18264	2.2474	#VALUE!	1.02841	0.983516	0.954708	#VALUE!	0.686003
Recon009/0	0.2	0.53	N/A	Recon009/0	20.55	29	31.43	35.9602		Recon009/0	15.4102	6.96023	4.53023		Recon029	18.6931	16.4823	7.12066	20.2715	10.3631	7.68227	1.47066	11.5415	6.29312	4.44227	2.06066	7.95154		169	283	312	294		7.40088	8.14466	8.2854	8.19967			2.5258	2.08536	0.859423	#VALUE!	1.40026	0.943228	0.177501	1.40756	0.85032	0.545421
Recon009/1	0.1	4.12	N/A	Recon009/1	17.06	25.61	27.28	31.9483		Recon009/1	14.8883	6.33827	4.66827		Recon030	14.5439	17.5631	16.4604	-	5.56389	8.25306	7.53039	-	3.62389	5.84306	4.04039	-		222	343	264	-		7.79442	8.42206	8.04439	#VALUE!			1.86594	1.25788	2.04619	#VALUE!	0.71383	0.979933	0.936104	#VALUE!	0.464934	0.693779
Recon009/3	4.8	8.26	N/A	Recon009/3	13.79	22.71	23.98	28.8107		Recon009/3	15.0207	6.10073	4.83073		Recon031	14.5529	9.72081	-	-	4.6229	5.02081	-	-	2.9729	3.14081	-	-		92	212	292	-		6.52356	7.72792	8.18982	#VALUE!			2.23082	1.8309	#VALUE!	#VALUE!	0.708646	0.649697	#VALUE!	#VALUE!	0.455717	0.406423
Recon009/6	18.3	11.54	8.1	Recon009/6	12.7	27.81	23.31	29.0017		Recon009/6	16.3017	1.19174	5.69174		Recon032	#VALUE!	13.8597	17.8567	13.8447	#VALUE!	9.20965	9.39669	7.71466	#VALUE!	5.98965	5.78669	5.66466		142	190	177	254		7.14975	7.56986	7.46761	7.98868			#VALUE!	2.01111	2.39122	1.66364	#VALUE!	1.21662	1.25833	0.965698	#VALUE!	0.791251
Recon010/0	0.3	1.25	N/A	Recon010/0	20.98	29.43	30.57	34.5031		Recon010/0	13.5231	5.07307	3.93307		Recon034	17.7612	16.5296	13.5242	17.4147	8.43124	7.53963	4.14422	8.39473	5.23124	4.17963	1.35422	5.59473		176	298	334	320		7.45943	8.21917	8.3837	8.32193			2.38105	#VALUE!	1.61316	1.95986	1.13028	0.917323	0.494318	1.00875	0.701293	0.508522
Recon010/1	-0.3	2.64	N/A	Recon010/1	18.13	27.13	28.72	31.8875		Recon010/1	13.7575	4.75746	3.16746		Recon035	18.5087	#VALUE!	#VALUE!	14.3454	8.35874	#VALUE!	#VALUE!	4.3854	5.09874	#VALUE!	#VALUE!	2.3354		255	339	394	473		7.99435	8.40514	8.62205	8.8857			2.31523	2.66305	#VALUE!	1.99799	1.04558	#VALUE!	#VALUE!	0.493535	0.637792	#VALUE!
Recon010/3	3.2	3.86	N/A	Recon010/3	15.87	27	26.75	30.6201		Recon010/3	14.7501	3.62008	3.87008		Recon036	11.7316	15.9178	#VALUE!	#VALUE!	6.89163	7.17778	#VALUE!	#VALUE!	4.41163	3.94778	#VALUE!	#VALUE!		36	63	162	145		5.16993	5.97728	7.33985	7.17991			2.26921	1.84425	#VALUE!	#VALUE!	1.33302	1.20084	#VALUE!	#VALUE!	0.853325	0.660465
Recon010/6	0.3	1.67	N/A	Recon010/6	18.91	27.28	29.16	32.175		Recon010/6	13.265	4.89497	3.01497		Recon037	16.6064	15.7909	13.4229	17.5821	7.67636	7.55092	4.95286	7.95205	4.62636	3.98092	3.23286	6.22205		241	378	433	428		7.91289	8.56224	8.75822	8.74147			2.09865	1.32712	1.5326	#VALUE!	0.970108	0.881886	0.565509	0.909693	0.584661	0.464939
Recon011/0	79	83.45	6.5	Recon011/0	13.74	22.82	23.82	28.55		Recon011/0	14.81	5.73001	4.73001		Recon038	10.708	8.61544	18.2949	-	5.648	3.80544	12.1949	-	2.808	2.70544	8.36488	-		71	90	96	-		6.14975	6.49185	6.58496	#VALUE!			1.74121	1.88866	2.77828	#VALUE!	0.918412	0.586186	1.85193	#VALUE!	0.456604	0.416743
Recon011/1	0.2	1.48	N/A	Recon011/1	21.26	29.34	32.06	35.9201		Recon011/1	14.6601	6.5801	3.8601		Recon039	#VALUE!	16.3117	16.8372	16.9301	#VALUE!	6.22168	8.04724	8.62008	#VALUE!	3.93168	4.71724	5.24008		275	398	417	540		8.10329	8.63662	8.7039	9.07682			#VALUE!	2.34436	1.93445	1.96863	#VALUE!	0.720383	0.924556	0.949681	#VALUE!	0.455233
Recon011/3	-0.7	6.2	N/A	Recon011/3	22.9	31.35	33.08	34.7357		Recon011/3	11.8357	3.38574	1.65574		Recon040	16.6096	18.3631	-	9.14657	7.1496	8.97308	-	10.1666	4.7196	5.95308	-	5.62657		291	228	299	388		8.18488	7.83289	8.224	8.59991			2.0293	2.87947	#VALUE!	1.23875	0.873513	1.14556	#VALUE!	1.18217	0.576624	0.760011
Recon012/0	0.2	2.41	N/A	Recon012/0	17.92	26.65	28.73	32.7998		Recon012/0	14.8798	6.1498	4.0698		Recon041	18.4519	17.7661	18.973	18.0142	8.58188	9.40609	8.453	6.26418	7.47188	6.62609	6.193	5.55418		35	72	106	167		5.12928	6.16993	6.72792	7.3837			3.59736	1.48895	2.82004	2.11346	1.67312	1.52451	1.25641	0.848379	1.45671	1.07393
Recon012/1	0.3	3.68	N/A	Recon012/1	25.15	34.14	35.57	36.2988		Recon012/1	11.1488	2.15878	0.728779		Recon042	18.5044	11.5566	#VALUE!	18.7152	9.97438	6.40659	#VALUE!	9.60521	6.66438	4.03659	#VALUE!	6.96521		115	217	305	368		6.84549	7.76155	8.25267	8.52356			2.70315	#VALUE!	#VALUE!	2.30366	1.45707	0.825427	#VALUE!	1.1269	0.973544	0.520076
Recon012/3	-0.6	0.57	N/A	Recon012/3	26.34	36.75	35.19	37.3812		Recon012/3	11.0412	0.631203	2.1912		Recon043	18.1797	-	13.5184	18.9216	7.67973	-	4.06837	8.47163	6.47973	-	2.98837	6.98163		212	284	246	279		7.72792	8.14975	7.94251	8.12412			2.35247	1.98132	1.70203	2.52294	0.993764	#VALUE!	0.512226	1.04278	0.838483	#VALUE!
Recon012/6	-0.3	0.83	N/A	Recon012/6	25.44	36.04	35.33	-		Recon012/6	#VALUE!	#VALUE!	#VALUE!		Recon044	#VALUE!	13.0469	17.9182	17.8964	#VALUE!	#VALUE!	8.81815	8.94643	#VALUE!	2.02693	5.85815	5.62643		35	96	168	181		5.12928	6.58496	7.39232	7.49985			#VALUE!	#VALUE!	2.42389	#VALUE!	#VALUE!	#VALUE!	1.19288	1.19288	#VALUE!	0.307811
Recon013/0	3.5	6.06	N/A	Recon013/0	15.27	24.31	24.96	30.3596		Recon013/0	15.0896	6.04965	5.39965		Recon045	#VALUE!	#VALUE!	-	-	#VALUE!	#VALUE!	-	-	#VALUE!	#VALUE!	-	-		99	305	-	-		6.62936	8.25267	#VALUE!	#VALUE!			#VALUE!	2.13213	#VALUE!	#VALUE!	#VALUE!	#VALUE!	#VALUE!	#VALUE!	#VALUE!	#VALUE!
Recon013/1	39.7	52.83	8.3	Recon013/1	13.47	22.34	24.41	29.0907		Recon013/1	15.6207	6.75072	4.68072		Recon046	17.6476	17.9926	17.7958	16.1552	1.05758	9.21257	8.23578	7.83516	5.19758	6.37257	5.70578	4.36516		209	347		282		7.70736	8.43879	#NUM!	8.13955			2.28971	0.267718	#NUM!	1.78088	0.137217	1.09169	#NUM!	0.962603	0.674366	0.755152
Recon013/3	107.2	163.95	8.1	Recon013/3	12.76	21.08	23.05	28.3173		Recon013/3	15.5573	7.23729	5.26729		Recon047	#VALUE!	2.28608	15.1711	18.0711	#VALUE!	#VALUE!	9.18107	7.75106	#VALUE!	1.95608	5.85107	5.80106		383	372	511	538		8.5812	8.53916	8.99718	9.07146			#VALUE!	1.73966	1.6862	2.21326	#VALUE!	#VALUE!	1.02044	0.854444	#VALUE!	0.229072
Recon013/6	0.3	1.2	N/A	Recon013/6	18.46	27.63	29.51	34.6822		Recon013/6	16.2222	7.05222	5.17222		Recon048	#VALUE!	14.2561	17.8252	17.5177	#VALUE!	5.56613	4.92521	9.05767	#VALUE!	2.67613	5.92521	5.13767		105	293	288	287		6.71425	8.19476	8.16993	8.16491			#VALUE!	#VALUE!	2.18181	2.15217	#VALUE!	0.67923	0.602846	1.10934	#VALUE!	0.326566
Recon014/0	0.9	5.45	N/A	Recon014/0	17.79	27.23	28.57	33.1919		Recon014/0	15.4019	5.96189	4.62189		Recon049	17.777	#VALUE!	18.1884	15.8222	7.60705	#VALUE!	8.53837	8.79224	4.36705	#VALUE!	5.59837	5.29224		254	272	221	282		7.98868	8.08746	7.7879	8.13955			2.22528	2.54535	2.33546	#VALUE!	0.952228	#VALUE!	1.09636	1.08019	0.546654	#VALUE!
Recon014/1	0.1	4.67	N/A	Recon014/1	16.88	25.99	27.53	33.5154		Recon014/1	16.6354	7.52535	5.98535		Recon050	16.1676	17.3921	-	-	9.65755	9.03212	-	-	6.01755	6.51212	-	-		87	114	-	-		6.44294	6.83289	#VALUE!	#VALUE!			2.50934	#VALUE!	#VALUE!	#VALUE!	1.49894	1.32186	#VALUE!	#VALUE!	0.933976	0.953055
Recon014/3	0.6	3.08	N/A	Recon014/3	21.14	31.95	33.06	36.3958		Recon014/3	15.2558	4.44575	3.33575		Recon051	16.8327	-	-	-	7.50268	-	-	-	5.03268	-	-	-		339	-	-	-		8.40514	#VALUE!	#VALUE!	#VALUE!			2.00266	#VALUE!	#VALUE!	#VALUE!	0.89263	#VALUE!	#VALUE!	#VALUE!	0.598762	#VALUE!
Recon014/6	25.6	14.06	N/A	Recon014/6	12.17	22.46	24.16	29.4292		Recon014/6	17.2592	6.96917	5.26917		Recon052	16.8425	-	-	-	7.74253	-	-	-	5.51253	-	-	-		-	-	-	-		#VALUE!	#VALUE!	#VALUE!	#VALUE!			#VALUE!	#VALUE!	#VALUE!	#VALUE!	#VALUE!	#VALUE!	#VALUE!	#VALUE!	#VALUE!	#VALUE!
Recon015/0	2.3	2.35	N/A	Recon015/0	16.55	25.63	27.72	32.5285		Recon015/0	15.9785	6.89849	4.80849		Recon053	10.8393	-	-	-	4.93933	-	-	-	3.46933	-	-	-		-	-	-	-		#VALUE!	#VALUE!	#VALUE!	#VALUE!			#VALUE!	#VALUE!	#VALUE!	#VALUE!	#VALUE!	#VALUE!	#VALUE!	#VALUE!	#VALUE!	#VALUE!
Recon015/1	-0.3	1.74	N/A	Recon015/1	18.01	27.32	28.43	31.3165		Recon015/1	13.3065	3.99654	2.88654		Recon054	19.0582	-	-	-	10.1082	-	-	-	5.86822	-	-	-		-	-	-	-		#VALUE!	#VALUE!	#VALUE!	#VALUE!			#VALUE!	#VALUE!	#VALUE!	#VALUE!	#VALUE!	#VALUE!	#VALUE!	#VALUE!	#VALUE!	#VALUE!
Recon015/3	0	0.43	N/A	Recon015/3	21.17	29.9	30.27	31.7143		Recon015/3	10.5443	1.81432	1.44432		Recon056	4.76848	-	-	-	-6.75152	-	-	-	5.16848	-	-	-		-	-	-	-		#VALUE!	#VALUE!	#VALUE!	#VALUE!			#VALUE!	#VALUE!	#VALUE!	#VALUE!	#VALUE!	#VALUE!	#VALUE!	#VALUE!	#VALUE!	#VALUE!
Recon015/6	0.3	2.2	N/A	Recon015/6	24.1	32.8	33.72	35.2878		Recon015/6	11.1878	2.48783	1.56783		Recon057	17.6275	-	-	-	7.25746	-	-	-	4.82746	-	-	-		-	-	-	-		#VALUE!	#VALUE!	#VALUE!	#VALUE!			#VALUE!	#VALUE!	#VALUE!	#VALUE!	#VALUE!	#VALUE!	#VALUE!	#VALUE!	#VALUE!	#VALUE!
Recon016/0	0.8	1.11	N/A	Recon016/0	23	32.25	34.05	-		Recon016/0	#VALUE!	#VALUE!	#VALUE!		Recon058	18.8666	-	-	-	8.48658	-	-	-	5.80658	-	-	-			-	-	-		#NUM!	#VALUE!	#VALUE!	#VALUE!			#NUM!	#VALUE!	#VALUE!	#VALUE!	#NUM!	#VALUE!	#VALUE!	#VALUE!	#NUM!	#VALUE!
Recon016/1	1.5	1.62	N/A	Recon016/1	24.07	29.21	31.7	33.9189		Recon016/1	9.84885	4.70885	2.21885		Recon059	5.66773	-	-	-	-0.722274	-	-	-	5.06773	-	-	-			-	-	-		#NUM!	#VALUE!	#VALUE!	#VALUE!			#NUM!	#VALUE!	#VALUE!	#VALUE!	#NUM!	#VALUE!	#VALUE!	#VALUE!	#NUM!	#VALUE!
Recon016/3	2.4	1.41	N/A	Recon016/3	14.28	23.13	24.82	28.6149		Recon016/3	14.3349	5.48488	3.79488		Recon060	17.8972	-	-	-	7.61716	-	-	-	5.34716	-	-	-		-	-	-	-		#VALUE!	#VALUE!	#VALUE!	#VALUE!			#VALUE!	#VALUE!	#VALUE!	#VALUE!	#VALUE!	#VALUE!	#VALUE!	#VALUE!	#VALUE!	#VALUE!
Recon016/6	0.5	1.69	N/A	Recon016/6	18.23	26.65	28.52	33.1492		Recon016/6	14.9192	6.49916	4.62916		Recon061	17.2914	-	-	-	7.70143	-	-	-	5.10143	-	-	-			-	-	-		#NUM!	#VALUE!	#VALUE!	#VALUE!			#NUM!	#VALUE!	#VALUE!	#VALUE!	#NUM!	#VALUE!	#VALUE!	#VALUE!	#NUM!	#VALUE!
Recon018/0	-0.4	0.58	N/A	Recon018/0	22.18	29.82	33.93	37.1865		Recon018/0	15.0065	7.36651	3.25651		Recon062	16.7306	-	-	-	7.04059	-	-	-	4.38059	-	-	-			-	-	-		#NUM!	#VALUE!	#VALUE!	#VALUE!			#NUM!	#VALUE!	#VALUE!	#VALUE!	#NUM!	#VALUE!	#VALUE!	#VALUE!	#NUM!	#VALUE!
Recon018/1	4.2	4.2	N/A	Recon018/1	14.61	22.23	24.9	30.2793		Recon018/1	15.6693	8.04926	5.37926		Recon063	16.7798	-	-	-	7.71984	-	-	-	4.83984	-	-	-			-	-	-		#NUM!	#VALUE!	#VALUE!	#VALUE!			#NUM!	#VALUE!	#VALUE!	#VALUE!	#NUM!	#VALUE!	#VALUE!	#VALUE!	#NUM!	#VALUE!
Recon018/3	0	21.93	8.4	Recon018/3	12.55	20.62	21.79	26.6135		Recon018/3	14.0635	5.99347	4.82347		Recon064	7.55559	-	-	-	4.24559	-	-	-	2.85559	-	-	-			-	-	-		#NUM!	#VALUE!	#VALUE!	#VALUE!			#NUM!	#VALUE!	#VALUE!	#VALUE!	#NUM!	#VALUE!	#VALUE!	#VALUE!	#NUM!	#VALUE!
Recon020/0	-0.2	2.11	N/A	Recon020/0	25.31	33.37	34.64	-		Recon020/0	#VALUE!	#VALUE!	#VALUE!		Recon065	17.7884	12.463	-	-	8.24845	3.75297	-	-	5.49845	2.54297	-	-		685	-	-	-		9.41996	#VALUE!	#VALUE!	#VALUE!			1.88838	#VALUE!	#VALUE!	#VALUE!	0.875635	#VALUE!	#VALUE!	#VALUE!	0.583702	#VALUE!
Recon020/1	43.2	101.41	8.6	Recon020/1	12.78	21.26	22.87	27.8828		Recon020/1	15.1028	6.62278	5.01278		Recon066	17.3188	-	-	-	6.06881	-	-	-	4.14881	-	-	-			-	-	-		#NUM!	#VALUE!	#VALUE!	#VALUE!			#NUM!	#VALUE!	#VALUE!	#VALUE!	#NUM!	#VALUE!	#VALUE!	#VALUE!	#NUM!	#VALUE!
Recon020/3	-0.4	0.5	N/A	Recon020/3	25.05	33.35	35.51	-		Recon020/3	#VALUE!	#VALUE!	#VALUE!		Recon067	6.8167	-	-	-	2.0567	-	-	-	4.5667	-	-	-			-	-	-		#NUM!	#VALUE!	#VALUE!	#VALUE!			#NUM!	2.17658	#VALUE!	#VALUE!	#NUM!	#VALUE!	#VALUE!	#VALUE!	#NUM!	#VALUE!
Recon020/6	-0.8	3.1	N/A	Recon020/6	18.6	26.03	29.33	34.0998		Recon020/6	15.4998	8.06983	4.76983		Recon068	18.5185	18.0137	17.4207	-	8.81851	9.57366	8.04072	-	6.15851	6.30366	5.09072	-		203	310	290	-		7.66534	8.27612	8.17991	#VALUE!			2.41588	2.19872	2.1297	#VALUE!	1.15044	1.15678	0.982984	#VALUE!	0.803423	0.761668
Recon021/0	5.8	19.01	N/A	Recon021/0	18.4	23.34	26.17	30.8604		Recon021/0	12.4604	7.52044	4.69044		Recon069	16.8782	17.4375	-	-	7.68818	8.27747	-	-	5.30818	6.74747	-	-		126	244	-	-		6.97728	7.93074	#VALUE!	#VALUE!			2.41902	1.99257	#VALUE!	#VALUE!	1.10189	1.04372	#VALUE!	#VALUE!	0.760781	0.850799
Recon021/1	33.7	8.83	N/A	Recon021/1	14.32	22.86	25.21	30.3216		Recon021/1	16.0016	7.46163	5.11163		Recon070	#VALUE!	16.8478	-2.30279	19.4985	#VALUE!	8.2978	#VALUE!	9.84853	#VALUE!	3.9078	5.15721	5.27853		61	351	294	134		5.93074	8.45533	8.19967	7.06609			#VALUE!	2.1373	-0.280839	2.38662	#VALUE!	0.981369	#VALUE!	1.39377	#VALUE!	0.46217
Recon021/3	9.3	101.79	8.8	Recon021/3	11.9	18.61	21.21	25.9784		Recon021/3	14.0784	7.36838	4.76838		Recon071	#VALUE!	17.1816	13.9844	17.404	#VALUE!	8.43162	5.54443	8.23401	#VALUE!	5.72162	2.08443	5.94401		180	263	307	288		7.49185	8.03892	8.26209	8.16993			#VALUE!	1.761	1.6926	2.28338	#VALUE!	1.04885	0.671069	1.00784	#VALUE!	0.711739
Recon022/0	0.7	54.99	8.9	Recon022/0	11.98	17.39	20.83	25.8318		Recon022/0	13.8518	8.44179	5.00179		Recon072	18.3353	13.9346	16.5568	17.642	10.2753	5.49459	8.19684	8.91196	6.56534	3.38459	6.04684	6.20196		22	241	223	197		4.45943	7.91289	7.8009	7.62205			4.11159	2.25723	2.12243	2.45713	2.30418	0.694385	1.05076	1.16923	1.47224	0.427731
Recon022/1	-0.3	9.26	N/A	Recon022/1	16.38	25.59	27.65	32.9059		Recon022/1	16.5259	7.31589	5.25589		Recon074	18.218	17.121	17.9743	18.8523	9.49805	9.54102	8.97433	9.5423	6.59805	4.45102	6.12433	6.5123		115	192	126	145		6.84549	7.58496	6.97728	7.17991			2.66132	2.18527	2.57612	2.23733	1.38749	1.25789	1.28622	1.32903	0.963853	0.586821
Recon022/2	-1.4	6.55	N/A	Recon022/2	21.04	29.69	30.21	32.9936		Recon022/2	11.9536	3.30362	2.78362		Recon075	17.6129	18.1659	18.2481	17.4172	8.21288	9.07588	9.32809	3.2672	6.44288	6.66588	6.47809	6.2272		292	318	304	344		8.18982	8.31288	8.24793	8.42626			2.15058	#VALUE!	2.21245	1.88144	1.00282	1.09179	1.13096	0.38774	0.786694	0.801874
Recon022/3	58.8	6.94	N/A	Recon022/3	23.49	35.21	34.8	-		Recon022/3	#VALUE!	#VALUE!	#VALUE!		Recon076	18.2779	#VALUE!	17.812	19.0697	8.06791	#VALUE!	8.59204	9.74968	6.03791	#VALUE!	5.62204	5.98968		299	307	526	612		8.224	8.26209	9.03892	9.25739			2.22251	1.99243	1.97059	2.05785	0.981021	#VALUE!	0.95056	1.05318	0.734182	#VALUE!
Recon022/6	13.8			Recon022/6	13.24	21.45	23.29	27.9684		Recon022/6	14.7284	6.51837	4.67837		Recon077	#VALUE!	17.3142	17.1787	16.8598	#VALUE!	7.74418	7.79874	7.57978	#VALUE!	5.70418	5.62874	5.19978		206	413	631	616		7.6865	8.69	9.3015	9.26679			#VALUE!	1.58932	1.84688	2.01837	#VALUE!	0.891161	0.838439	0.817951	#VALUE!	0.656408
Recon024/0	0.5	3.56	N/A	Recon024/0	21.3	28.23	32.15	36.567		Recon024/0	15.267	8.337	4.417		Recon078	12.2272	13.1386	17.7309	17.7321	5.41719	5.63856	8.62086	9.45207	2.80719	3.08856	6.23086	6.78207		248	308	294	327		7.9542	8.26679	8.19967	8.35315			1.5372	1.93249	2.16239	1.94564	0.681047	0.682074	1.05137	1.13156	0.352919	0.373611
Recon024/1	1.9	1.08	N/A	Recon024/1	15.57	23.15	25.85	30.3392		Recon024/1	14.7692	7.18924	4.48924		Recon079	17.5385	17.2757	16.221	6.54075	9.33854	9.04565	6.67102	1.60075	5.82854	4.76565	5.44102	5.73075		340	491	363	554		8.40939	8.93958	8.50383	9.11374			2.08559	2.17457	1.9075	0.786821	1.11049	1.01187	0.784473	0.175642	0.693099	0.533096
Recon024/3	-0.3	1.98	N/A	Recon024/3	28.21	35.23	36.1	36.8782		Recon024/3	8.6682	1.6482	0.778204		Recon080	16.2313	18.6686	17.1113	17.5319	7.57128	10.0186	8.17131	8.96188	3.94128	6.88857	6.06131	6.70188		498	384	380	318		8.96	8.58496	8.56986	8.31288			1.81153	#VALUE!	1.99669	2.4418	0.845009	1.16699	0.953494	1.07807	0.439875	0.8024
Recon024/6	0	3.38	N/A	Recon024/6	21.26	28.54	31.98	32.9107		Recon024/6	11.6507	4.37069	0.930694		Recon081	16.0365	#VALUE!	17.3047	17.1905	6.06649	#VALUE!	8.96474	9.20045	4.52649	#VALUE!	5.46474	4.12045		162	207	179	145		7.33985	7.69349	7.48382	7.17991			2.18485	2.04615	2.31229	1.97036	0.826514	#VALUE!	1.19788	1.28142	0.6167	#VALUE!
Recon025/0	1	1.99	N/A	Recon025/0	26.34	31.05	35.43	-		Recon025/0	#VALUE!	#VALUE!	#VALUE!		Recon082	18.0075	17.3343	17.6548	4.53864	8.88749	8.71429	8.36476	8.19864	6.13749	5.29429	5.67476	6.45864		320	355	423	423		8.32193	8.47168	8.72451	8.72451			2.16386	2.28394	2.02358	0.568133	1.06796	1.02864	0.958765	0.939724	0.737508	0.62494
Recon025/1	2	0.43	N/A	Recon025/1	24	29.92	32.85	35.961		Recon025/1	11.961	6.04104	3.11104		Recon083	14.8121	17.802	17.8859	16.34	8.59209	8.53197	7.95587	10.67	6.24209	6.11197	5.74587	6.44996		253	222	327	254		7.98299	7.79442	8.35315	7.98868			1.85545	2.31242	2.14121	#VALUE!	1.0763	1.09463	0.95244	1.33563	0.781923	0.784147
Recon025/3	0.3	0.92	N/A	Recon025/3	20.76	29.55	33.97	38.9608		Recon025/3	18.2008	9.41084	4.99084		Recon084	18.5037	19.1486	17.816	4.30338	8.37372	6.62865	8.26603	9.40338	5.59372	6.41865	5.71603	6.96338		222	311	444	-		7.79442	8.28077	8.79442	#VALUE!			2.37397	2.31338	2.02583	0.519683	1.07432	0.800487	0.939918	#VALUE!	0.717658	0.775127
Recon025/6	8.5	14.68	8	Recon025/6	12.63	22.28	25.84	31.4596		Recon025/6	18.8296	9.1796	5.6196		Recon085	15.106	17.7656	18.6118	17.8758	6.29602	8.52559	9.04175	8.22585	2.87602	6.45559	5.84175	5.82585		136	205	299	311		7.08746	7.67948	8.224	8.28077			2.13137	2.08306	2.2631	2.04181	0.888332	1.11018	1.09943	0.993368	0.40579	0.840629
Recon026/0	0.7	0.66	N/A	Recon026/0	15.96	23.1	27.39	33.9581		Recon026/0	17.9981	10.8581	6.56807		Recon086	#VALUE!	17.8752	17.2523	18.1194	#VALUE!	7.90516	7.64228	4.45944	#VALUE!	6.44516	5.87228	6.47944		194	383	540	432		7.59991	8.5812	9.07682	8.75489			#VALUE!	2.42656	1.9007	2.13174	#VALUE!	0.921219	0.841956	0.509365	#VALUE!	0.751079
Recon026/1	40	34.34	7.8	Recon026/1	11.13	21.06	23.32	28.6474		Recon026/1	17.5174	7.58741	5.32741		Recon087	19.4221	19.4261	11.322	1.89206	5.77215	8.93613	4.76198	-3.22794	4.39215	5.82613	3.11198	6.09206		213	257	327	362		7.73471	8.00562	8.35315	8.49985			2.51104	2.19788	1.35541	0.245268	0.746266	1.11623	0.570082	-0.379765	0.567849	0.727754
Recon026/3	0.3	1.08	N/A	Recon026/3	16.84	25.71	28.99	33.9325		Recon026/3	17.0925	8.2225	4.9425		Recon088	16.8706	17.059	-	17.1188	8.45057	7.31895	-	7.90881	4.51057	6.19895	-	5.60881		66	217	193	210		6.04439	7.76155	7.59246	7.71425			2.79111	2.04995	#VALUE!	1.88879	1.39808	0.942976	#VALUE!	1.02522	0.74624	0.798675
Recon026/6	3.1	2.05	N/A	Recon026/6	17.72	23.61	27.89	33.707		Recon026/6	15.987	10.097	5.81697		Recon089	17.2811	17.7997	-	16.0278	7.15108	3.15969	-	8.15777	6.02108	5.90969	-	5.79777		404	411	470	535		8.65821	8.68299	8.87652	9.0634			1.99592	#VALUE!	#VALUE!	#VALUE!	0.82593	0.363894	#VALUE!	0.900079	0.695418	0.680605
Recon027/0	1.2	0.48	N/A	Recon027/0	25.97	32.31	34.18	36.0115		Recon027/0	10.0415	3.70152	1.83152		Recon090	19.5062	-	-	-	9.50623	-	-	-	6.85623	-	-	-		115	-	-	-		6.84549	#VALUE!	#VALUE!	#VALUE!			2.8495	#VALUE!	#VALUE!	#VALUE!	1.38869	#VALUE!	#VALUE!	#VALUE!	1.00157	#VALUE!
Recon027/1	1.5	0.79	N/A	Recon027/1	28.97	31.88	34.82	37.065		Recon027/1	8.09496	5.18496	2.24496		Recon091	17.7052	-	-	-	7.83521	-	-	-	4.55521	-	-	-		-	-	-	-		#VALUE!	#VALUE!	#VALUE!	#VALUE!			#VALUE!	#VALUE!	#VALUE!	#VALUE!	#VALUE!	#VALUE!	#VALUE!	#VALUE!	#VALUE!	#VALUE!
Recon027/3	-0.6	0.23	N/A	Recon027/3	19.07	27.69	31.17	36.9099		Recon027/3	17.8399	9.21993	5.73993		Recon092	17.1346	-	-	-	7.28458	-	-	-	5.49458	-	-	-		-	-	-	-		#VALUE!	#VALUE!	#VALUE!	#VALUE!			#VALUE!	#VALUE!	#VALUE!	#VALUE!	#VALUE!	#VALUE!	#VALUE!	#VALUE!	#VALUE!	#VALUE!
Recon027/6	1.6	1.15	N/A	Recon027/6	22.57	26.2	28.57	33.7557		Recon027/6	11.1857	7.55568	5.18568		Recon093	17.183	-	-	-	7.70299	-	-	-	5.60299	-	-	-		-	-	-	-		#VALUE!	#VALUE!	#VALUE!	#VALUE!			#VALUE!	#VALUE!	#VALUE!	#VALUE!	#VALUE!	#VALUE!	#VALUE!	#VALUE!	#VALUE!	#VALUE!
Recon028/0	-1.1	1.04	N/A	Recon028/0	19.85	29.4	33.15	-		Recon028/0	#VALUE!	#VALUE!	#VALUE!		Recon094	17.4912	-	-	-	8.39118	-	-	-	5.39118	-	-	-		-	-	-	-		#VALUE!	#VALUE!	#VALUE!	#VALUE!			#VALUE!	#VALUE!	#VALUE!	#VALUE!	#VALUE!	#VALUE!	#VALUE!	#VALUE!	#VALUE!	#VALUE!
Recon028/1	-0.1	0.6	N/A	Recon028/1	11.96	22.63	25.41	30.9796		Recon028/1	19.0196	8.34961	5.56961		Recon095	7.47532	-	-	-	7.47532	-	-	-	2.87532	-	-	-		-	-	-	-		#VALUE!	#VALUE!	#VALUE!	#VALUE!			#VALUE!	#VALUE!	#VALUE!	#VALUE!	#VALUE!	#VALUE!	#VALUE!	#VALUE!	#VALUE!	#VALUE!
Recon028/3	0.1	1.15	N/A	Recon028/3	14.95	24.8	27.89	32.8789		Recon028/3	17.9289	8.07892	4.98892		Recon096	17.2436	-	-	-	8.59356	-	-	-	6.82356	-	-	-		-	-	-	-		#VALUE!	#VALUE!	#VALUE!	#VALUE!			#VALUE!	#VALUE!	#VALUE!	#VALUE!	#VALUE!	#VALUE!	#VALUE!	#VALUE!	#VALUE!	#VALUE!
Recon028/6	48.7	45.15	7.6	Recon028/6	10.96	21.3	23.67	29.388		Recon028/6	18.428	8.08798	5.71798		Recon097	19.3194	-	-	-	9.32937	-	-	-	6.96937	-	-	-		-	-	-	-		#VALUE!	#VALUE!	#VALUE!	#VALUE!			#VALUE!	#VALUE!	#VALUE!	#VALUE!	#VALUE!	#VALUE!	#VALUE!	#VALUE!	#VALUE!	#VALUE!
Recon029/0	1.3	3.6	N/A	Recon029/0	14.73	23.06	27.13	33.4231		Recon029/0	18.6931	10.3631	6.29312		Recon098	18.9449	-	-	-	10.0749	-	-	-	7.50491	-	-	-		-	-	-	-		#VALUE!	#VALUE!	#VALUE!	#VALUE!			#VALUE!	#VALUE!	#VALUE!	#VALUE!	#VALUE!	#VALUE!	#VALUE!	#VALUE!	#VALUE!	#VALUE!
Recon029/1	1.1	1.95	N/A	Recon029/1	18.15	26.95	30.19	34.6323		Recon029/1	16.4823	7.68227	4.44227		Recon100	#VALUE!	-	-	-	#VALUE!	-	-	-	#VALUE!	-	-	-		-	-	-	-		#VALUE!	#VALUE!	#VALUE!	#VALUE!			#VALUE!	#VALUE!	#VALUE!	#VALUE!	#VALUE!	#VALUE!	#VALUE!	#VALUE!	#VALUE!	#VALUE!
Recon029/3	3.9	2.08	N/A	Recon029/3	24.88	30.53	29.94	32.0007		Recon029/3	7.12066	1.47066	2.06066		Recon101	-0.588537	-	-	-	9.13146	-	-	-	6.20146	-	-	-		-	-	-	-		#VALUE!	#VALUE!	#VALUE!	#VALUE!			#VALUE!	#VALUE!	#VALUE!	#VALUE!	#VALUE!	#VALUE!	#VALUE!	#VALUE!	#VALUE!	#VALUE!
Recon029/6	-0.6	2.05	N/A	Recon029/6	17.12	25.85	29.44	37.3915		Recon029/6	20.2715	11.5415	7.95154		Recon102	12.6235	-	-	-	11.1035	-	-	-	6.6635	-	-	-		-	-	-	-		#VALUE!	#VALUE!	#VALUE!	#VALUE!			#VALUE!	#VALUE!	#VALUE!	#VALUE!	#VALUE!	#VALUE!	#VALUE!	#VALUE!	#VALUE!	#VALUE!
Recon030/0	0	0.96	N/A	Recon030/0	19.15	28.13	30.07	33.6939		Recon030/0	14.5439	5.56389	3.62389		Recon103	19.3398	-	-	-	9.92977	-	-	-	7.18977	-	-	-		-	-	-	-		#VALUE!	#VALUE!	#VALUE!	#VALUE!			#VALUE!	#VALUE!	#VALUE!	#VALUE!	#VALUE!	#VALUE!	#VALUE!	#VALUE!	#VALUE!	#VALUE!
Recon030/1	0.6	2.39	N/A	Recon030/1	16.26	25.57	27.98	33.8231		Recon030/1	17.5631	8.25306	5.84306		Recon104	18.9907	-	-	-	11.0007	-	-	-	8.48066	-	-	-		-	-	-	-		#VALUE!	#VALUE!	#VALUE!	#VALUE!			#VALUE!	#VALUE!	#VALUE!	#VALUE!	#VALUE!	#VALUE!	#VALUE!	#VALUE!	#VALUE!	#VALUE!
Recon030/2	-1.2	0.67	N/A	Recon030/3	19.37	28.3	31.79	35.8304		Recon030/3	16.4604	7.53039	4.04039		Recon105	18.371	-	-	-	8.51101	-	-	-	6.35101	-	-	-		-	-	-	-		#VALUE!	#VALUE!	#VALUE!	#VALUE!			#VALUE!	#DIV/0!	#VALUE!	#VALUE!	#VALUE!	#VALUE!	#VALUE!	#VALUE!	#VALUE!	#VALUE!
Recon031/0	-0.9	1.84	N/A	Recon031/0	20.82	30.75	32.4	35.3729		Recon031/0	14.5529	4.6229	2.9729
Recon031/1	-0.2	1.54	N/A	Recon031/1	26.14	30.84	32.72	35.8608		Recon031/1	9.72081	5.02081	3.14081
Recon032/0	0.3	4.32	N/A	Recon032/0	26.2	33.37	36.27	-		Recon032/0	#VALUE!	#VALUE!	#VALUE!
Recon032/1	3.4	2.19	N/A	Recon032/1	17.97	22.62	25.84	31.8297		Recon032/1	13.8597	9.20965	5.98965
Recon032/3	-0.5	1.91	N/A	Recon032/3	18.39	26.85	30.46	36.2467		Recon032/3	17.8567	9.39669	5.78669
Recon032/6	2.9	3.73	N/A	Recon032/6	18.11	24.24	26.29	31.9547		Recon032/6	13.8447	7.71466	5.66466
Recon034/0	0.2	2.39	N/A	Recon034/0	17.03	26.36	29.56	34.7912		Recon034/0	17.7612	8.43124	5.23124
Recon034/1	-0.2	0.82	N/A	Recon034/1	19.76	28.75	32.11	36.2896		Recon034/1	16.5296	7.53963	4.17963
Recon034/3	0	0.63	N/A	Recon034/3	23.4	32.78	35.57	36.9242		Recon034/3	13.5242	4.14422	1.35422
Recon034/6	3.5	5.73	N/A	Recon034/6	12.92	21.94	24.74	30.3347		Recon034/6	17.4147	8.39473	5.59473
Recon035/0	-0.8	1.2	N/A	Recon035/0	19.2	29.35	32.61	37.7087		Recon035/0	18.5087	8.35874	5.09874
Recon035/1	-0.3	0.19	N/A	Recon035/1	22.38	31.26	33.88	-		Recon035/1	#VALUE!	#VALUE!	#VALUE!
Recon035/3	-0.8	1.22	N/A	Recon035/3	22.99	32.94	35.19	-		Recon035/3	#VALUE!	#VALUE!	#VALUE!
Recon035/6	0	1.37	N/A	Recon035/6	21.99	31.95	34	36.3354		Recon035/6	14.3454	4.3854	2.3354
Recon036/0	1.7	1.64	N/A	Recon036/0	24.85	29.69	32.17	36.5816		Recon036/0	11.7316	6.89163	4.41163
Recon036/1	2.2	0.85	N/A	Recon036/1	20.01	28.75	31.98	35.9278		Recon036/1	15.9178	7.17778	3.94778
Recon036/3	2.2	0.87	N/A	Recon036/3	21.99	30.5	35.15	-		Recon036/3	#VALUE!	#VALUE!	#VALUE!
Recon036/6	1.2	1.52	N/A	Recon036/6	28.72	32.46	34.14	-		Recon036/6	#VALUE!	#VALUE!	#VALUE!
Recon037/0	0.8	0.1	N/A	Recon037/0	19.14	28.07	31.12	35.7464		Recon037/0	16.6064	7.67636	4.62636
Recon037/1	-0.4	2.11	N/A	Recon037/1	20.11	28.35	31.92	35.9009		Recon037/1	15.7909	7.55092	3.98092
Recon037/3	-0.2	0.04	N/A	Recon037/3	23.57	32.04	33.76	36.9929		Recon037/3	13.4229	4.95286	3.23286
Recon037/6	12.5	9.06	N/A	Recon037/6	11.44	21.07	22.8	29.0221		Recon037/6	17.5821	7.95205	6.22205
Recon038/0	1.5	0.82	N/A	Recon038/0	25.64	30.7	33.54	36.348		Recon038/0	10.708	5.648	2.808
Recon038/1	2.1	0.42	N/A	Recon038/1	27.16	31.97	33.07	35.7754		Recon038/1	8.61544	3.80544	2.70544
Recon038/3	19.3	18.97	8.1	Recon038/3	13.56	19.66	23.49	31.8549		Recon038/3	18.2949	12.1949	8.36488
Recon039/0	0	0.21	N/A	Recon039/0	26.76	35.22	39.12	-		Recon039/0	#VALUE!	#VALUE!	#VALUE!
Recon039/1	-0.9	0.39	N/A	Recon039/1	21.62	31.71	34	37.9317		Recon039/1	16.3117	6.22168	3.93168
Recon039/3	0.1	0.17	N/A	Recon039/3	16.74	25.53	28.86	33.5772		Recon039/3	16.8372	8.04724	4.71724
Recon039/6	0	0.24	N/A	Recon039/6	16.05	24.36	27.74	32.9801		Recon039/6	16.9301	8.62008	5.24008
Recon040/0	4.6	3.43	N/A	Recon040/0	12.7	22.16	24.59	29.3096		Recon040/0	16.6096	7.1496	4.7196
Recon040/1	12.8	8.21	N/A	Recon040/1	10.76	20.15	23.17	29.1231		Recon040/1	18.3631	8.97308	5.95308
Recon040/6	3.3	1.44	N/A	Recon040/6	26.56	25.54	30.08	35.7066		Recon040/6	9.14657	10.1666	5.62657
Recon041/0	17.2	18.3	8.3	Recon041/0	11.57	21.44	22.55	30.0219		Recon041/0	18.4519	8.58188	7.47188
Recon041/1	2.2	1.28	N/A	Recon041/1	15.23	23.59	26.37	32.9961		Recon041/1	17.7661	9.40609	6.62609
Recon041/3	36.8	33.87	8.1	Recon041/3	10.84	21.36	23.62	29.813		Recon041/3	18.973	8.453	6.193
Recon041/6	-0.2	0.65	N/A	Recon041/6	17.43	29.18	29.89	35.4442		Recon041/6	18.0142	6.26418	5.55418
Recon042/0	2.7	2.59	N/A	Recon042/0	13.9	22.43	25.74	32.4044		Recon042/0	18.5044	9.97438	6.66438
Recon042/1	2.2	1.27	N/A	Recon042/1	21.8	26.95	29.32	33.3566		Recon042/1	11.5566	6.40659	4.03659
Recon042/3	-0.9	0.79	N/A	Recon042/3	20.97	29.93	33.82	-		Recon042/3	#VALUE!	#VALUE!	#VALUE!
Recon042/6	59.7	36.66	6.3	Recon042/6	11.13	20.24	22.88	29.8452		Recon042/6	18.7152	9.60521	6.96521
Recon043/0	11.5	4.44	N/A	Recon043/0	11.84	22.34	23.54	30.0197		Recon043/0	18.1797	7.67973	6.47973
Recon043/3	0	1.08	N/A	Recon043/3	21.99	31.44	32.52	35.5084		Recon043/3	13.5184	4.06837	2.98837
Recon043/6	28.8	21.03	8.7	Recon043/6	11.25	21.7	23.19	30.1716		Recon043/6	18.9216	8.47163	6.98163
Recon044/0	-0.4	0.93	N/A	Recon044/0	23.54	34.91	36.76	-		Recon044/0	#VALUE!	#VALUE!	#VALUE!
Recon044/1	0.3	1.67	N/A	Recon044/1	24.72	-	35.74	37.7669		Recon044/1	13.0469	#VALUE!	2.02693
Recon044/3	2.6	2.49	N/A	Recon044/3	11.99	21.09	24.05	29.9082		Recon044/3	17.9182	8.81815	5.85815
Recon044/6	0.1	1.2	N/A	Recon044/6	15.28	24.23	27.55	33.1764		Recon044/6	17.8964	8.94643	5.62643
Recon045/0	1.9	1.12	N/A	Recon045/0	28.5	33.72	36.38	-		Recon045/0	#VALUE!	#VALUE!	#VALUE!
Recon045/1	1.5	0.76	N/A	Recon045/1	31.9	35.37	36.84	-		Recon045/1	#VALUE!	#VALUE!	#VALUE!
Recon046/0	1.3	0.88	N/A	Recon046/0	14.86	31.45	27.31	32.5076		Recon046/0	17.6476	1.05758	5.19758
Recon046/1	0.5	0.49	N/A	Recon046/1	16.57	25.35	28.19	34.5626		Recon046/1	17.9926	9.21257	6.37257
Recon046/3	20.8	14.22	7.9	Recon046/3	11.03	20.59	23.12	28.8258		Recon046/3	17.7958	8.23578	5.70578
Recon046/6	-0.3	1.95	N/A	Recon046/6	17.2	25.52	28.99	33.3552		Recon046/6	16.1552	7.83516	4.36516
Recon047/0	1.3	1.94	N/A	Recon047/0	31.66	28.99	33.38	-		Recon047/0	#VALUE!	#VALUE!	#VALUE!
Recon047/1	2.6	1.39	N/A	Recon047/1	32.7	-	33.03	34.9861		Recon047/1	2.28608	#VALUE!	1.95608
Recon047/3	10.8	8.23	N/A	Recon047/3	14.89	20.88	24.21	30.0611		Recon047/3	15.1711	9.18107	5.85107
Recon047/6	42	51.36	8.8	Recon047/6	10.9	21.22	23.17	28.9711		Recon047/6	18.0711	7.75106	5.80106
Recon048/0	-1.3	0.43	N/A	Recon048/0	20.49	29.34	32.98	-		Recon048/0	#VALUE!	#VALUE!	#VALUE!
Recon048/1	-0.4	3.19	N/A	Recon048/1	21.2	29.89	32.78	35.4561		Recon048/1	14.2561	5.56613	2.67613
Recon048/3	13.5	12.91	8.1	Recon048/3	10.78	23.68	22.68	28.6052		Recon048/3	17.8252	4.92521	5.92521
Recon048/6	-0.3	2.03	N/A	Recon048/6	20.94	29.4	33.32	38.4577		Recon048/6	17.5177	9.05767	5.13767
Recon049/0	1.9	1.25	N/A	Recon049/0	16.19	26.36	29.6	33.967		Recon049/0	17.777	7.60705	4.36705
Recon049/1	1.3	1.08	N/A	Recon049/1	20.96	30.48	34.64	-		Recon049/1	#VALUE!	#VALUE!	#VALUE!
Recon049/3	9.6	6.12	N/A	Recon049/3	11.09	20.74	23.68	29.2784		Recon049/3	18.1884	8.53837	5.59837
Recon049/6	2.6	3.42	N/A	Recon049/6	14.56	21.59	25.09	30.3822		Recon049/6	15.8222	8.79224	5.29224
Recon050/0	2.5	2.21	N/A	Recon050/0	19.79	26.3	29.94	35.9576		Recon050/0	16.1676	9.65755	6.01755
Recon050/1	28.7	25.66	8.3	Recon050/1	12.08	20.44	22.96	29.4721		Recon050/1	17.3921	9.03212	6.51212
Recon051/0	56.9	32.97	6.1	Recon051/0	11.38	20.71	23.18	28.2127		Recon051/0	16.8327	7.50268	5.03268
Recon052/0	60	51.04	8.2	Recon052/0	11.79	20.89	23.12	28.6325		Recon052/0	16.8425	7.74253	5.51253
Recon053/0	4.4	2.34	N/A	Recon053/0	25.15	31.05	32.52	35.9893		Recon053/0	10.8393	4.93933	3.46933
Recon054/0	67.6	89.02	7.7	Recon054/0	10.89	19.84	24.08	29.9482		Recon054/0	19.0582	10.1082	5.86822
Recon056/0	63.1	77.26	7.8	Recon056/0	24.01	35.53	23.61	28.7785		Recon056/0	4.76848	-6.75152	5.16848
Recon057/0	105.6	111.64	8.2	Recon057/0	11.43	21.8	24.23	29.0575		Recon057/0	17.6275	7.25746	4.82746
Recon058/0	215.3	219.14	7	Recon058/0	10.49	20.87	23.55	29.3566		Recon058/0	18.8666	8.48658	5.80658
Recon059/0	43.3	59.42	8.3	Recon059/0	22.58	28.97	23.18	28.2477		Recon059/0	5.66773	-0.722274	5.06773
Recon060/0	95.4	126.34	5.3	Recon060/0	11.4	21.68	23.95	29.2972		Recon060/0	17.8972	7.61716	5.34716
Recon061/0	44.6	40.49	8.5	Recon061/0	11.01	20.6	23.2	28.3014		Recon061/0	17.2914	7.70143	5.10143
Recon062/0	49.9	47.15	8.4	Recon062/0	11.01	20.7	23.36	27.7406		Recon062/0	16.7306	7.04059	4.38059
Recon063/0	3.2	3.36	N/A	Recon063/0	15.01	24.07	26.95	31.7898		Recon063/0	16.7798	7.71984	4.83984
Recon064/0	4.4	2.21	N/A	Recon064/0	30.86	34.17	35.56	38.4156		Recon064/0	7.55559	4.24559	2.85559
Recon065/0	14.4	12.2	7.5	Recon065/0	10.75	20.29	23.04	28.5384		Recon065/0	17.7884	8.24845	5.49845
Recon065/1	99.8	69.94	2.6	Recon065/1	15.54	24.25	25.46	28.003		Recon065/1	12.463	3.75297	2.54297
Recon066/0	29.6	25.28	7.6	Recon066/0	10.87	22.12	24.04	28.1888		Recon066/0	17.3188	6.06881	4.14881
Recon067/0	38	43.45	8.1	Recon067/0	21.37	26.13	23.62	28.1867		Recon067/0	6.8167	2.0567	4.5667
Recon068/0	26.7	21.4	7.3	Recon068/0	11.68	21.38	24.04	30.1985		Recon068/0	18.5185	8.81851	6.15851
Recon068/1	0.4	25.76	7.7	Recon068/1	10.67	19.11	22.38	28.6837		Recon068/1	18.0137	9.57366	6.30366
Recon068/3	18.5	0.86	N/A	Recon068/3	17.26	26.64	29.59	34.6807		Recon068/3	17.4207	8.04072	5.09072
Recon069/0	22.5	47.07	8.3	Recon069/0	10.19	19.38	21.76	27.0682		Recon069/0	16.8782	7.68818	5.30818
Recon069/1	53.8	46.13	7.9	Recon069/1	12.69	21.85	23.38	30.1275		Recon069/1	17.4375	8.27747	6.74747
Recon070/0	0.5	0.99	N/A	Recon070/0	23.43	32.11	35.9	-		Recon070/0	#VALUE!	#VALUE!	#VALUE!
Recon070/1	0.2	2.14	N/A	Recon070/1	17.9	26.45	30.84	34.7478		Recon070/1	16.8478	8.2978	3.9078
Recon070/3	367.7	490.2	5.9	Recon070/3	31.83	-	24.37	29.5272		Recon070/3	-2.30279	#VALUE!	5.15721
Recon070/6	192.2	197.74	2.6	Recon070/6	12.26	21.91	26.48	31.7585		Recon070/6	19.4985	9.84853	5.27853
Recon071/0	0.9	0.72	N/A	Recon071/0	20.54	29.28	34.84	-		Recon071/0	#VALUE!	#VALUE!	#VALUE!
Recon071/1	15.7	10.39	7.8	Recon071/1	11.16	19.91	22.62	28.3416		Recon071/1	17.1816	8.43162	5.72162
Recon071/3	-0.2	3.42	N/A	Recon071/3	21.87	30.31	33.77	35.8544		Recon071/3	13.9844	5.54443	2.08443
Recon071/6	65.7	64.15	6.5	Recon071/6	11.66	20.83	23.12	29.064		Recon071/6	17.404	8.23401	5.94401
Recon072/0	0.5	13.21	6.8	Recon072/0	10.87	18.93	22.64	29.2053		Recon072/0	18.3353	10.2753	6.56534
Recon072/1	15.5	0.53	N/A	Recon072/1	22.03	30.47	32.58	35.9646		Recon072/1	13.9346	5.49459	3.38459
Recon072/3	13	61.66	8.9	Recon072/3	10.25	18.61	20.76	26.8068		Recon072/3	16.5568	8.19684	6.04684
Recon072/6	66.5	11.68	7.5	Recon072/6	13.45	22.18	24.89	31.092		Recon072/6	17.642	8.91196	6.20196
Recon074/0	8.3	6.62	N/A	Recon074/0	11.88	20.6	23.5	30.098		Recon074/0	18.218	9.49805	6.59805
Recon074/1	0.5	2.15	N/A	Recon074/1	17.04	24.62	29.71	34.161		Recon074/1	17.121	9.54102	4.45102
Recon074/3	80	90.94	7.2	Recon074/3	11.44	20.44	23.29	29.4143		Recon074/3	17.9743	8.97433	6.12433
Recon074/6	92.9	103.48	4.4	Recon074/6	11.67	20.98	24.01	30.5223		Recon074/6	18.8523	9.5423	6.5123
Recon075/0	27.4	26.55	8.2	Recon075/0	11.42	20.82	22.59	29.0329		Recon075/0	17.6129	8.21288	6.44288
Recon075/1	63.1	66.32	8.3	Recon075/1	11.04	20.13	22.54	29.2059		Recon075/1	18.1659	9.07588	6.66588
Recon075/3	146.9	189.44	7.4	Recon075/3	10.94	19.86	22.71	29.1881		Recon075/3	18.2481	9.32809	6.47809
Recon075/6	104.3	128.31	8.4	Recon075/6	11.44	25.59	22.63	28.8572		Recon075/6	17.4172	3.2672	6.2272
Recon076/0	145.3	140.26	7.4	Recon076/0	11.53	21.74	23.77	29.8079		Recon076/0	18.2779	8.06791	6.03791
Recon076/1	129	1.83	N/A	Recon076/1	26.15	35.78	36.96	-		Recon076/1	#VALUE!	#VALUE!	#VALUE!
Recon076/3	92	81.33	5.3	Recon076/3	11.39	20.61	23.58	29.202		Recon076/3	17.812	8.59204	5.62204
Recon076/6	143	133.37	5	Recon076/6	11.85	21.17	24.93	30.9197		Recon076/6	19.0697	9.74968	5.98968
Recon077/0	4.2	1.02	N/A	Recon077/0	16.81	30.74	36.96	-		Recon077/0	#VALUE!	#VALUE!	#VALUE!
Recon077/1	55	39.62	5.4	Recon077/1	11.24	20.81	22.85	28.5542		Recon077/1	17.3142	7.74418	5.70418
Recon077/3	70.2	78.1	6.7	Recon077/3	11.34	20.72	22.89	28.5187		Recon077/3	17.1787	7.79874	5.62874
Recon077/6	156.6	167.78	5.8	Recon077/6	11.48	20.76	23.14	28.3398		Recon077/6	16.8598	7.57978	5.19978
Recon078/0	3.3	1.16	N/A	Recon078/0	25.2	32.01	34.62	37.4272		Recon078/0	12.2272	5.41719	2.80719
Recon078/1	0.6	0.42	N/A	Recon078/1	21.38	28.88	31.43	34.5186		Recon078/1	13.1386	5.63856	3.08856
Recon078/3	68.2	67.35	7.9	Recon078/3	11.09	20.2	22.59	28.8209		Recon078/3	17.7309	8.62086	6.23086
Recon078/6	95.2	92.63	6.1	Recon078/6	11.83	20.11	22.78	29.5621		Recon078/6	17.7321	9.45207	6.78207
Recon079/0	2.3	4.35	N/A	Recon079/0	14.27	22.47	25.98	31.8085		Recon079/0	17.5385	9.33854	5.82854
Recon079/1	1.1	1.03	N/A	Recon079/1	15.45	23.68	27.96	32.7257		Recon079/1	17.2757	9.04565	4.76565
Recon079/3	144.8	159.09	5.2	Recon079/3	12.67	22.22	23.45	28.891		Recon079/3	16.221	6.67102	5.44102
Recon079/6	144.4	115.22	7.6	Recon079/6	21.56	26.5	22.37	28.1008		Recon079/6	6.54075	1.60075	5.73075
Recon080/0	0.4	1.02	N/A	Recon080/0	19.42	28.08	31.71	35.6513		Recon080/0	16.2313	7.57128	3.94128
Recon080/1	16.7	12.76	8.1	Recon080/1	10.85	19.5	22.63	29.5186		Recon080/1	18.6686	10.0186	6.88857
Recon080/3	122.3	97.85	8.9	Recon080/3	11.9	20.84	22.95	29.0113		Recon080/3	17.1113	8.17131	6.06131
Recon080/6	71.6	70.93	7.9	Recon080/6	11.72	20.29	22.55	29.2519		Recon080/6	17.5319	8.96188	6.70188
Recon081/0	0.1	1.27	N/A	Recon081/0	22.01	31.98	33.52	38.0465		Recon081/0	16.0365	6.06649	4.52649
Recon081/1	0.4	1.14	N/A	Recon081/1	22.43	29.95	33.12	-		Recon081/1	#VALUE!	#VALUE!	#VALUE!
Recon081/3	135.3	224.39	7.2	Recon081/3	11.65	19.99	23.49	28.9547		Recon081/3	17.3047	8.96474	5.46474
Recon081/6	84.3	117.98	4.2	Recon081/6	11.76	19.75	24.83	28.9505		Recon081/6	17.1905	9.20045	4.12045
Recon082/0	0.4	1.75	N/A	Recon082/0	16.97	26.09	28.84	34.9775		Recon082/0	18.0075	8.88749	6.13749
Recon082/1	0.5	2.96	N/A	Recon082/1	17.42	26.04	29.46	34.7543		Recon082/1	17.3343	8.71429	5.29429
Recon082/3	158.6	169.8	7.3	Recon082/3	11.33	20.62	23.31	28.9848		Recon082/3	17.6548	8.36476	5.67476
Recon082/6	-14.3	1.92	N/A	Recon082/6	31	27.34	29.08	35.5386		Recon082/6	4.53864	8.19864	6.45864
Recon083/0	0.6	3.3	N/A	Recon083/0	22.29	28.51	30.86	37.1021		Recon083/0	14.8121	8.59209	6.24209
Recon083/1	19.8	22.23	7.5	Recon083/1	11.69	20.96	23.38	29.492		Recon083/1	17.802	8.53197	6.11197
Recon083/3	36.6	42.29	7.7	Recon083/3	11.57	21.5	23.71	29.4559		Recon083/3	17.8859	7.95587	5.74587
Recon083/6	-2.6	11.05	7.8	Recon083/6	14.02	19.69	23.91	30.36		Recon083/6	16.34	10.67	6.44996
Recon084/0	17.2	21.9	7.3	Recon084/0	11.09	21.22	24	29.5937		Recon084/0	18.5037	8.37372	5.59372
Recon084/1	102.9	134.44	7.7	Recon084/1	10.82	23.34	23.55	29.9686		Recon084/1	19.1486	6.62865	6.41865
Recon084/6	3.3	14.84	8.1	Recon084/6	25.76	20.66	23.1	30.0634		Recon084/6	4.30338	9.40338	6.96338
Recon085/0	0.9	3.09	N/A	Recon085/0	22.81	31.62	35.04	37.916		Recon085/0	15.106	6.29602	2.87602
Recon085/1	32.7	28.65	7.8	Recon085/1	11.41	20.65	22.72	29.1756		Recon085/1	17.7656	8.52559	6.45559
Recon085/3	67.5	68.56	8.3	Recon085/3	10.97	20.52	23.07	28.786		Recon085/3	17.816	8.26603	5.71603
Recon085/6	16.1	15.75	6.8	Recon085/6	11.58	21.23	23.63	29.4558		Recon085/6	17.8758	8.22585	5.82585
Recon086/0	1.2	2.23	N/A	Recon086/0	25.31	33.31	35.87	-		Recon086/0	#VALUE!	#VALUE!	#VALUE!
Recon086/1	128.8	165.98	7.3	Recon086/1	11.73	21.7	23.16	29.6052		Recon086/1	17.8752	7.90516	6.44516
Recon086/6	75.3	64.63	4.6	Recon086/6	11.87	25.53	23.51	29.9894		Recon086/6	18.1194	4.45944	6.47944
Recon087/0	1.2	0.35	N/A	Recon087/0	17.64	31.29	32.67	37.0621		Recon087/0	19.4221	5.77215	4.39215
Recon087/1	166.9	202.89	3.4	Recon087/1	11.39	21.88	24.99	30.8161		Recon087/1	19.4261	8.93613	5.82613
Recon087/3	53.6	47.04	7.8	Recon087/3	11.39	20.96	24.16	30.0018		Recon087/3	18.6118	9.04175	5.84175
Recon087/6	24.5	26.44	7.7	Recon087/6	27.37	32.49	23.17	29.2621		Recon087/6	1.89206	-3.22794	6.09206
Recon088/0	1.1	0.33	N/A	Recon088/0	19.5	27.92	31.86	36.3706		Recon088/0	16.8706	8.45057	4.51057
Recon088/1	89	108.7	8	Recon088/1	11.79	21.53	22.65	28.849		Recon088/1	17.059	7.31895	6.19895
Recon088/3	6.7	3.8	N/A	Recon088/3	12.02	21.63	23.4	29.2723		Recon088/3	17.2523	7.64228	5.87228
Recon088/6	65.3	66.84	8	Recon088/6	11.5	20.71	23.01	28.6188		Recon088/6	17.1188	7.90881	5.60881
Recon089/0	27.8	24.43	8.1	Recon089/0	11.72	21.85	22.98	29.0011		Recon089/0	17.2811	7.15108	6.02108
Recon089/1	0.3	1.67	N/A	Recon089/1	20.41	35.05	32.3	38.2097		Recon089/1	17.7997	3.15969	5.90969
Recon089/3	2	1.68	N/A	Recon089/3	26.44	33	34.65	37.762		Recon089/3	11.322	4.76198	3.11198
Recon089/6	31.3	31.38	8.2	Recon089/6	13.04	20.91	23.27	29.0678		Recon089/6	16.0278	8.15777	5.79777
Recon090/0	147.5	218.98	5.2	Recon090/0	11.32	21.32	23.97	30.8262		Recon090/0	19.5062	9.50623	6.85623
Recon091/0	97.3	129.37	7.7	Recon091/0	10.82	20.69	23.97	28.5252		Recon091/0	17.7052	7.83521	4.55521
Recon092/0	76.4	101.73	7.7	Recon092/0	11.27	21.12	22.91	28.4046		Recon092/0	17.1346	7.28458	5.49458
Recon093/0	49.8	47.6	4.5	Recon093/0	12.3	21.78	23.88	29.483		Recon093/0	17.183	7.70299	5.60299
Recon094/0	36.1	31.97	7.5	Recon094/0	11.74	20.84	23.84	29.2312		Recon094/0	17.4912	8.39118	5.39118
Recon095/0	5.9	3.4	N/A	Recon095/0	27.89	27.89	32.49	35.3653		Recon095/0	7.47532	7.47532	2.87532
Recon096/0	67.5	84.42	8.1	Recon096/0	13.3	21.95	23.72	30.5436		Recon096/0	17.2436	8.59356	6.82356
Recon097/0	119.2	167.66	7.6	Recon097/0	11.31	21.3	23.66	30.6294		Recon097/0	19.3194	9.32937	6.96937
Recon098/0	25.3	31.2	7.7	Recon098/0	11.33	20.2	22.77	30.2749		Recon098/0	18.9449	10.0749	7.50491
Recon100/0	-11.5	1.18	N/A	Recon100/0	25.94	33.98	35.57	-		Recon100/0	#VALUE!	#VALUE!	#VALUE!
Recon101/0	19.3	33.01	6.8	Recon101/0	30.66	20.94	23.87	30.0715		Recon101/0	-0.588537	9.13146	6.20146
Recon102/0	-5.1	13	8	Recon102/0	17.4	18.92	23.36	30.0235		Recon102/0	12.6235	11.1035	6.6635
Recon103/0	102.7	100.29	8.6	Recon103/0	10.22	19.63	22.37	29.5598		Recon103/0	19.3398	9.92977	7.18977
Recon104/0	47.4	48.32	8.8	Recon104/0	11.88	19.87	22.39	30.8707		Recon104/0	18.9907	11.0007	8.48066
Recon105/0	3.8	3.5	N/A	Recon105/0	13.1	22.96	25.12	31.471		Recon105/0	18.371	8.51101	6.35101
[truncated: 14 more columns]

## Sheet: CCR5
	Nanodrop	Agilent						Raw Ct value		Delta Ct						Delta Ct (normalized to 18S)				Delta Ct (normalized to ACTB)				Delta Ct (normalized to GAPDH)					CD4 counts					Log2(CD4 count)						Normalized to Log2(CD4 count)
Sample Number:	RNA Conc. (ng/µl)	RNA Conc. (ng/µl)	RIN value:	Sample Name	18S Ct	ACTB Ct	GAPDH Ct	CCR5 Ct		Sample Name	ΔCt 18S	ΔCt ACTB	ΔCt GAPDH		Sample Name	ΔCt 18S D0	ΔCt 18S 1M	ΔCt 18S 3M	ΔCt 18S 6M	ΔCt ACTB D0	ΔCt ACTB 1M	ΔCt ACTB 3M	ΔCt ACTB 6M	ΔCt GAPDH D0	ΔCt GAPDH 1M	ΔCt GAPDH 3M	ΔCt GAPDH 6M		CD4 D0	CD4 1M	CD4 3M	CD4 6M		Log2CD4 D0	Log2CD4 1M	Log2CD4 3M	Log2CD4 6M			ΔCt 18S D0	ΔCt 18S 1M	ΔCt 18S 3M	ΔCt 18S 6M	ΔCt ACTB D0	ΔCt ACTB 1M	ΔCt ACTB 3M	ΔCt ACTB 6M	ΔCt GAPDH D0	ΔCt GAPDH 1M
Recon001/0	-0.5	5.3	N/A	Recon001/0	24	31.77	34.12	37.7572		Recon001/0	13.7572	5.98724	3.63724		Recon001	13.7572	15.2542	14.9335	16.4874	5.98724	7.81421	7.16349	7.93743	3.63724	4.85421	4.86349	5.51743		65	92	110	148		6.02237	6.52356	6.78136	7.20945			2.28436	1.253	2.20214	1.93168	0.994167	1.19784	1.05635	1.10098	0.603955	0.744104
Recon001/1	1.3	3.66	N/A	Recon001/1	21.59	29.03	31.99	36.8442		Recon001/1	15.2542	7.81421	4.85421		Recon003	11.4327	12.1698	14.1216	13.5108	2.46273	3.22979	6.59163	5.01078	2.39273	2.91979	3.49163	3.57078		569	839	326	371		9.15228	9.71253	8.34873	8.53528			1.24917	#VALUE!	1.69147	1.51134	0.269083	0.332539	0.789537	0.587067	0.261435	0.300622
Recon001/3	2.3	1.88	N/A	Recon001/3	20.07	27.84	30.14	35.0035		Recon001/3	14.9335	7.16349	4.86349		Recon004	15.0697	#VALUE!	16.4683	11.5927	8.21968	#VALUE!	7.54834	3.00267	4.48968	#VALUE!	5.98834	2.88267		200	399	512	491		7.64386	8.64024	9	8.93958			1.97148	1.88298	1.82982	1.3069	1.07533	#VALUE!	0.838704	0.335884	0.587358	#VALUE!
Recon001/6	1.3	1.5	N/A	Recon001/6	18.08	26.63	29.05	34.5674		Recon001/6	16.4874	7.93743	5.51743		Recon005	15.471	16.4409	#VALUE!	12.5722	6.55101	7.24089	#VALUE!	4.07218	5.32101	5.89089	#VALUE!	3.31218		181	425	391	468		7.49985	8.73132	8.61102	8.87036			2.06284	2.06257	#VALUE!	1.40681	0.873486	0.8293	#VALUE!	0.459076	0.709483	0.674685
Recon003/0	4.9	1.34	N/A	Recon003/0	26.14	35.11	35.18	37.5727		Recon003/0	11.4327	2.46273	2.39273		Recon006	16.3193	16.43	16.0957	13.4492	8.45926	6.94002	6.94568	5.78921	5.29926	5.38002	4.56568	4.68921		294	250	429	490		8.19967	7.96578	8.74483	8.93664			1.99023	#VALUE!	1.84059	#VALUE!	1.03166	0.871228	0.794261	0.647806	0.646277	0.675391
Recon003/1	-0.1	1.22	N/A	Recon003/1	25.12	34.06	34.37	37.2898		Recon003/1	12.1698	3.22979	2.91979		Recon007	#VALUE!	-	#VALUE!	-	#VALUE!	-	#VALUE!	-	#VALUE!	-	#VALUE!	-		273	468	328	-		8.09276	8.87036	8.35755	#VALUE!			#VALUE!	2.31404	#VALUE!	#VALUE!	#VALUE!	#VALUE!	#VALUE!	#VALUE!	#VALUE!	#VALUE!
Recon003/3	0.1	0.75	N/A	Recon003/3	22.18	29.71	32.81	36.3016		Recon003/3	14.1216	6.59163	3.49163		Recon008	14.6152	15.5686	-	-	6.51522	7.01865	-	-	3.93522	5.17865	-	-		52	106	155	210		5.70044	6.72792	7.27612	7.71425			2.56388	1.8385	#VALUE!	#VALUE!	1.14293	1.04321	#VALUE!	#VALUE!	0.690337	0.769725
Recon003/6	0.8	1.03	N/A	Recon003/6	22.77	31.27	32.71	36.2808		Recon003/6	13.5108	5.01078	3.57078		Recon009	15.2342	15.2999	15.3582	15.6758	6.7842	6.74989	6.43818	0.565772	4.3542	5.07989	5.16818	5.06577		192	320	245	275		7.58496	8.32193	7.93664	8.10329			2.00847	2.063	1.9351	1.90835	0.894428	0.811097	0.811198	0.0698201	0.574057	0.610422
Recon004/0	0.4	3.26	N/A	Recon004/0	20.8	27.65	31.38	35.8697		Recon004/0	15.0697	8.21968	4.48968		Recon010	15.5808	15.1237	15.4613	15.0371	7.1308	6.12369	4.33133	6.66706	5.9908	4.53369	4.58133	4.78706		71	161	182	297		6.14975	7.33092	7.50779	8.21432			2.53357	1.84895	2.05937	1.87963	1.15953	0.835324	0.576911	0.811638	0.974154	0.618435
Recon004/1	0.3	1.54	N/A	Recon004/1	22.14	30.04	32.86	-		Recon004/1	#VALUE!	#VALUE!	#VALUE!		Recon011	14.7504	15.3278	13.6923	-	5.67041	7.24781	5.24229	-	4.67041	4.52781	3.51229	-		197	313	322	256		7.62205	8.29002	8.33092	8			1.93523	#VALUE!	1.64355	#VALUE!	0.743948	0.874282	0.629257	#VALUE!	0.61275	0.546176
Recon004/3	7.6	7.25	N/A	Recon004/3	13.23	22.15	23.71	29.6983		Recon004/3	16.4683	7.54834	5.98834		Recon012	15.3581	#VALUE!	#VALUE!	13.0949	6.62806	#VALUE!	#VALUE!	2.49485	4.54806	#VALUE!	#VALUE!	3.20485		213	267	113	173		7.73471	8.0607	6.82018	7.43463			1.9856	2.07382	#VALUE!	1.8067	0.856925	#VALUE!	#VALUE!	0.335572	0.588007	#VALUE!
Recon004/6	0.5	0.51	N/A	Recon004/6	23.21	31.8	31.92	34.8027		Recon004/6	11.5927	3.00267	2.88267		Recon013	14.1841	14.9913	15.1149	16.5092	5.14408	6.12128	6.79493	7.33918	4.49408	4.05128	4.82493	5.45918		100	150	145	152		6.64386	7.22882	7.17991	7.24793			2.13492	1.71729	2.10517	1.95347	0.774262	0.846789	0.946382	1.01259	0.676427	0.560435
Recon005/0	5.7	8.96	N/A	Recon005/0	13.29	22.21	23.44	28.761		Recon005/0	15.471	6.55101	5.32101		Recon014	15.321	14.6441	16.1296	17.5182	5.88096	5.53411	5.3196	7.22816	4.54096	3.99411	4.2096	5.52816		239	369	302	350		7.90087	8.52748	8.2384	8.45121			1.93915	1.77184	1.95785	1.85475	0.744343	0.648974	0.645708	0.855281	0.574742	0.468382
Recon005/1	0.5	5.11	N/A	Recon005/1	14.85	24.05	25.4	31.2909		Recon005/1	16.4409	7.24089	5.89089		Recon015	16.8113	14.7049	12.0727	#VALUE!	7.73126	5.39488	3.34273	#VALUE!	5.64126	4.28488	2.97273	#VALUE!		214	315	555	697		7.74147	8.29921	9.11634	9.44501			2.17159	1.39981	1.3243	#VALUE!	0.998681	0.650048	0.366674	#VALUE!	0.728706	0.5163
Recon005/3	-1	2.38	N/A	Recon005/3	24.7	35.23	34.98	-		Recon005/3	#VALUE!	#VALUE!	#VALUE!		Recon016	14.3069	11.6173	15.4361	15.8099	5.05691	6.4773	6.58611	7.38988	3.25691	3.9873	4.89611	5.51988		131	315	300	379		7.03342	8.29921	8.22882	8.56605			2.03413	1.99897	1.87586	1.81141	0.718982	0.780472	0.800372	0.862694	0.463062	0.480444
Recon005/6	2.3	5.67	N/A	Recon005/6	19.72	28.22	28.98	32.2922		Recon005/6	12.5722	4.07218	3.31218		Recon018	15.4942	15.6829	15.001	-	7.85421	8.0629	6.93103	-	3.74421	5.3929	5.76103	-		218	230	301	424		7.76818	7.84549	8.23362	8.72792			1.99457	1.97856	1.82192	#VALUE!	1.01107	1.02771	0.841797	#VALUE!	0.481992	0.687389
Recon006/0	22.5	4.21	N/A	Recon006/0	14.93	22.79	25.95	31.2493		Recon006/0	16.3193	8.45926	5.29926		Recon020	#VALUE!	15.7263	#VALUE!	15.3878	#VALUE!	7.24631	#VALUE!	7.95782	#VALUE!	5.63631	#VALUE!	4.65782		196	247	205	275		7.61471	7.94837	7.67948	8.10329			#VALUE!	1.89734	#VALUE!	#VALUE!	#VALUE!	0.911672	#VALUE!	0.982049	#VALUE!	0.709115
Recon006/1	83.9	18.95	7.7	Recon006/1	13.78	23.27	24.83	30.21		Recon006/1	16.43	6.94002	5.38002		Recon021	12.2967	16.4003	14.4299	-	7.35667	7.86033	7.71987	-	4.52667	5.51033	5.11987	-		368	400	404	-		8.52356	8.64386	8.65821	#VALUE!			1.44267	2.17007	1.66661	#VALUE!	0.863098	0.909354	0.891625	#VALUE!	0.531077	0.637485
Recon006/3	2	2.51	N/A	Recon006/3	15.45	24.6	26.98	31.5457		Recon006/3	16.0957	6.94568	4.56568		Recon022	14.2785	15.9086	15.0466	15.0569	8.8685	6.69857	3.3266	6.84695	5.4285	4.63857	3.7366	5.00695		179	161	250	343		7.48382	7.33092	7.96578	8.42206			1.90792	2.06748	1.8889	1.98315	1.18502	0.913743	0.417611	0.812978	0.725365	0.632741
Recon006/6	8	84.46	8.5	Recon006/6	12	19.66	20.76	25.4492		Recon006/6	13.4492	5.78921	4.68921		Recon024	15.2198	15.1193	#VALUE!	13.0875	8.2898	7.53927	#VALUE!	5.80752	4.3698	4.83927	#VALUE!	2.36752		134	159	195	193		7.06609	7.31288	7.60733	7.59246			2.15392	1.62522	#VALUE!	#VALUE!	1.17318	1.03096	#VALUE!	0.764906	0.618419	0.661746
Recon007/0	-0.5	1.33	N/A	Recon007/0	22.47	31.43	34.56	-		Recon007/0	#VALUE!	#VALUE!	#VALUE!		Recon025	10.4457	12.8111	8.75431	26.3822	5.73566	6.89107	-0.0356853	16.7322	1.35566	3.96107	-4.45569	13.1722		204	236	208	-		7.67243	7.88264	7.70044	#VALUE!			1.36145	2.29338	1.13686	3.29086	0.747568	0.874208	-0.0046342	#VALUE!	0.176692	0.502505
Recon007/3	4.3	2.32	N/A	Recon007/3	21.54	30.72	32.51	-		Recon007/3	#VALUE!	#VALUE!	#VALUE!		Recon026	16.6153	17.1633	16.7913	15.686	9.4753	7.23325	7.92132	9.79595	5.1853	4.97325	4.64132	5.51595		118	179	184	259		6.88264	7.48382	7.52356	8.01681			2.41409	0.990321	2.23183	2.00747	1.3767	0.966519	1.05287	1.22193	0.753388	0.664534
Recon008/0	0.7	0.68	N/A	Recon008/0	21.24	29.34	31.92	35.8552		Recon008/0	14.6152	6.51522	3.93522		Recon027	#VALUE!	8.3322	15.9566	11.3173	#VALUE!	5.4222	7.33662	7.68727	#VALUE!	2.4822	3.85662	5.31727		221	341	320	225		7.7879	8.41363	8.32193	7.81378			#VALUE!	2.9285	1.91742	1.33589	#VALUE!	0.644454	0.881601	0.983809	#VALUE!	0.295021
Recon008/1	-0.8	0.73	N/A	Recon008/1	18.77	27.32	29.16	34.3386		Recon008/1	15.5686	7.01865	5.17865		Recon028	9.42207	23.7763	17.2601	17.0476	-0.127932	13.1063	7.41012	6.70765	-3.87793	10.3263	4.32012	4.33765		201	278	297	355		7.65105	8.11894	8.21432	8.47168			1.23147	1.96707	2.10122	2.07906	-0.0167208	1.61429	0.902098	0.791773	-0.50685	1.27188
Recon009/0	0.2	0.53	N/A	Recon009/0	20.55	29	31.43	35.7842		Recon009/0	15.2342	6.7842	4.3542		Recon029	15.7861	16.0211	7.64443	18.1939	7.45611	7.2211	1.99443	9.4639	3.38611	3.9811	2.58443	5.8739		169	283	312	294		7.40088	8.14466	8.2854	8.19967			2.133	1.88712	0.922638	#VALUE!	1.00746	0.886606	0.240716	1.15418	0.457528	0.488799
Recon009/1	0.1	4.12	N/A	Recon009/1	17.06	25.61	27.28	32.3599		Recon009/1	15.2999	6.74989	5.07989		Recon030	14.9925	15.8935	15.6509	-	6.01251	6.58347	6.72095	-	4.07251	4.17347	3.23095	-		222	343	264	-		7.79442	8.42206	8.04439	#VALUE!			1.92349	1.24063	1.94557	#VALUE!	0.771386	0.781693	0.835482	#VALUE!	0.52249	0.49554
Recon009/3	4.8	8.26	N/A	Recon009/3	13.79	22.71	23.98	29.1482		Recon009/3	15.3582	6.43818	5.16818		Recon031	14.1531	9.58746	-	-	4.22315	4.88746	-	-	2.57315	3.00746	-	-		92	212	292	-		6.52356	7.72792	8.18982	#VALUE!			2.16954	1.69074	#VALUE!	#VALUE!	0.647368	0.632442	#VALUE!	#VALUE!	0.394439	0.389168
Recon009/6	18.3	11.54	8.1	Recon009/6	12.7	27.81	23.31	28.3758		Recon009/6	15.6758	0.565772	5.06577		Recon032	#VALUE!	12.7986	18.582	12.8768	#VALUE!	8.14865	10.122	6.74676	#VALUE!	4.92865	6.512	4.69676		142	190	177	254		7.14975	7.56986	7.46761	7.98868			#VALUE!	2.31218	2.48835	1.54733	#VALUE!	1.07646	1.35545	0.844539	#VALUE!	0.651089
Recon010/0	0.3	1.25	N/A	Recon010/0	20.98	29.43	30.57	36.5608		Recon010/0	15.5808	7.1308	5.9908		Recon034	15.7172	19.0042	13.3384	15.9079	6.3872	10.0142	3.95839	6.88793	3.1872	6.65422	1.16839	4.08793		176	298	334	320		7.45943	8.21917	8.3837	8.32193			2.10702	1.90073	1.59099	1.79029	0.856258	1.2184	0.472153	0.827684	0.427271	0.809597
Recon010/1	-0.3	2.64	N/A	Recon010/1	18.13	27.13	28.72	33.2537		Recon010/1	15.1237	6.12369	4.53369		Recon035	16.967	15.9759	15.3153	14.6878	6.81696	7.0959	5.36526	4.72775	3.55696	4.4759	3.11526	2.67775		255	339	394	473		7.99435	8.40514	8.62205	8.8857			2.12237	2.55975	1.77629	2.04567	0.852722	0.844233	0.622271	0.532063	0.444934	0.532519
Recon010/3	3.2	3.86	N/A	Recon010/3	15.87	27	26.75	31.3313		Recon010/3	15.4613	4.33133	4.58133		Recon036	12.6609	15.3003	#VALUE!	7.01082	7.82093	6.56035	#VALUE!	3.27082	5.34093	3.33035	#VALUE!	1.59082		36	63	162	145		5.16993	5.97728	7.33985	7.17991			2.44896	1.93408	#VALUE!	0.802019	1.51277	1.09755	#VALUE!	0.455552	1.03308	0.557168
Recon010/6	0.3	1.67	N/A	Recon010/6	18.91	27.28	29.16	33.9471		Recon010/6	15.0371	6.66706	4.78706		Recon037	17.9597	16.56	14.3712	16.065	9.02966	8.32004	5.90115	6.43497	5.97966	4.75004	4.18115	4.70497		241	378	433	428		7.91289	8.56224	8.75822	8.74147			2.26967	1.33854	1.64088	#VALUE!	1.14113	0.971713	0.673784	0.736143	0.755686	0.554766
Recon011/0	79	83.45	6.5	Recon011/0	13.74	22.82	23.82	28.4904		Recon011/0	14.7504	5.67041	4.67041		Recon038	10.4997	8.6896	15.6252	-	5.43966	3.8796	9.52524	-	2.59966	2.7796	5.69524	-		71	90	96	-		6.14975	6.49185	6.58496	#VALUE!			1.70733	#VALUE!	2.37287	#VALUE!	0.884534	0.59761	1.44651	#VALUE!	0.422726	0.428167
Recon011/1	0.2	1.48	N/A	Recon011/1	21.26	29.34	32.06	36.5878		Recon011/1	15.3278	7.24781	4.52781		Recon039	#VALUE!	#VALUE!	15.9097	16.4641	#VALUE!	#VALUE!	7.1197	8.15407	#VALUE!	#VALUE!	3.7897	4.77407		275	398	417	540		8.10329	8.63662	8.7039	9.07682			#VALUE!	2.16309	1.82788	1.91445	#VALUE!	#VALUE!	0.817989	0.898341	#VALUE!	#VALUE!
Recon011/3	-0.7	6.2	N/A	Recon011/3	22.9	31.35	33.08	36.5923		Recon011/3	13.6923	5.24229	3.51229		Recon040	15.1798	16.9433	-	9.69972	5.71979	7.55328	-	10.7197	3.28979	4.53328	-	6.17972		291	228	299	388		8.18488	7.83289	8.224	8.59991			1.85462	2.66795	#VALUE!	1.31367	0.698825	0.964303	#VALUE!	1.24649	0.401936	0.57875
Recon012/0	0.2	2.41	N/A	Recon012/0	17.92	26.65	28.73	33.2781		Recon012/0	15.3581	6.62806	4.54806		Recon041	13.4343	16.461	17.1794	17.5724	3.56432	8.10105	6.65944	5.82243	2.45432	5.32105	4.39944	5.11243		35	72	106	167		5.12928	6.16993	6.72792	7.3837			2.61914	1.04019	2.55345	2.06163	0.694896	1.31299	0.989821	0.788551	0.478491	0.862417
Recon012/1	0.3	3.68	N/A	Recon012/1	25.15	34.14	35.57	-		Recon012/1	#VALUE!	#VALUE!	#VALUE!		Recon042	19.9834	8.07351	17.1136	16.97	11.4534	2.92351	8.15364	7.86001	8.14342	0.553512	4.26364	5.22001		115	217	305	368		6.84549	7.76155	8.25267	8.52356			2.91921	#VALUE!	2.07371	2.08884	1.67313	0.376666	0.988001	0.922151	1.1896	0.0713146
Recon012/3	-0.6	0.57	N/A	Recon012/3	26.34	36.75	35.19	-		Recon012/3	#VALUE!	#VALUE!	#VALUE!		Recon043	15.4717	-	13.5306	17.2191	4.9717	-	4.08062	6.76911	3.7717	-	3.00062	5.27911		212	284	246	279		7.72792	8.14975	7.94251	8.12412			2.00205	2.14962	1.70357	2.29593	0.643342	#VALUE!	0.51377	0.833211	0.488061	#VALUE!
Recon012/6	-0.3	0.83	N/A	Recon012/6	25.44	36.04	35.33	38.5349		Recon012/6	13.0949	2.49485	3.20485		Recon044	15.1311	14.1552	19.9806	12.4773	3.76113	#VALUE!	10.8806	3.52735	1.91113	3.1352	7.92057	0.207347		35	96	168	181		5.12928	6.58496	7.39232	7.49985			2.94995	#VALUE!	2.70288	#VALUE!	0.733267	#VALUE!	1.47188	0.470323	0.372593	0.476115
Recon013/0	3.5	6.06	N/A	Recon013/0	15.27	24.31	24.96	29.4541		Recon013/0	14.1841	5.14408	4.49408		Recon045	#VALUE!	#VALUE!	-	-	#VALUE!	#VALUE!	-	-	#VALUE!	#VALUE!	-	-		99	305	-	-		6.62936	8.25267	#VALUE!	#VALUE!			#VALUE!	1.99687	#VALUE!	#VALUE!	#VALUE!	#VALUE!	#VALUE!	#VALUE!	#VALUE!	#VALUE!
Recon013/1	39.7	52.83	8.3	Recon013/1	13.47	22.34	24.41	28.4613		Recon013/1	14.9913	6.12128	4.05128		Recon046	16.7336	16.8511	15.9238	15.257	0.143569	8.07113	6.36382	6.93702	4.28357	5.23113	3.83382	3.46702		209	347		282		7.70736	8.43879	#NUM!	8.13955			2.17112	0.499961	#NUM!	1.68187	0.0186275	0.956433	#NUM!	0.852261	0.555776	0.619891
Recon013/3	107.2	163.95	8.1	Recon013/3	12.76	21.08	23.05	27.8749		Recon013/3	15.1149	6.79493	4.82493		Recon047	#VALUE!	4.26925	14.4218	16.7092	#VALUE!	#VALUE!	8.43183	6.38917	#VALUE!	3.93925	5.10183	4.43917		383	372	511	538		8.5812	8.53916	8.99718	9.07146			#VALUE!	1.84491	1.60293	2.04646	#VALUE!	#VALUE!	0.937164	0.704315	#VALUE!	0.461316
Recon013/6	0.3	1.2	N/A	Recon013/6	18.46	27.63	29.51	34.9692		Recon013/6	16.5092	7.33918	5.45918		Recon048	15.8837	15.1186	16.8252	18.2826	7.03366	6.4286	3.92521	9.82257	3.39366	3.5386	4.92521	5.90257		105	293	288	287		6.71425	8.19476	8.16993	8.16491			2.36567	2.28578	2.05941	2.24614	1.04757	0.784477	0.480446	1.20302	0.505442	0.431813
Recon014/0	0.9	5.45	N/A	Recon014/0	17.79	27.23	28.57	33.111		Recon014/0	15.321	5.88096	4.54096		Recon049	17.3729	18.4862	16.7472	15.3782	7.20291	8.96616	7.0972	8.34817	3.96291	4.80616	4.1572	4.84817		254	272	221	282		7.98868	8.08746	7.7879	8.13955			2.17469	2.29575	2.15041	#VALUE!	0.901639	1.10865	0.911311	1.02563	0.496066	0.594273
Recon014/1	0.1	4.67	N/A	Recon014/1	16.88	25.99	27.53	31.5241		Recon014/1	14.6441	5.53411	3.99411		Recon050	14.6301	15.6866	-	-	8.12014	7.32659	-	-	4.48014	4.80659	-	-		87	114	-	-		6.44294	6.83289	#VALUE!	#VALUE!			2.27072	#VALUE!	#VALUE!	#VALUE!	1.26031	1.07225	#VALUE!	#VALUE!	0.695355	0.703449
Recon014/3	0.6	3.08	N/A	Recon014/3	21.14	31.95	33.06	37.2696		Recon014/3	16.1296	5.3196	4.2096		Recon051	17.5316	-	-	-	8.2016	-	-	-	5.7316	-	-	-		339	-	-	-		8.40514	#VALUE!	#VALUE!	#VALUE!			2.08582	#VALUE!	#VALUE!	#VALUE!	0.975783	#VALUE!	#VALUE!	#VALUE!	0.681916	#VALUE!
Recon014/6	25.6	14.06	N/A	Recon014/6	12.17	22.46	24.16	29.6882		Recon014/6	17.5182	7.22816	5.52816		Recon052	17.1174	-	-	-	8.01737	-	-	-	5.78737	-	-	-		-	-	-	-		#VALUE!	#VALUE!	#VALUE!	#VALUE!			#VALUE!	#VALUE!	#VALUE!	#VALUE!	#VALUE!	#VALUE!	#VALUE!	#VALUE!	#VALUE!	#VALUE!
Recon015/0	2.3	2.35	N/A	Recon015/0	16.55	25.63	27.72	33.3613		Recon015/0	16.8113	7.73126	5.64126		Recon053	12.2212	-	-	-	6.32119	-	-	-	4.85119	-	-	-		-	-	-	-		#VALUE!	#VALUE!	#VALUE!	#VALUE!			#VALUE!	#VALUE!	#VALUE!	#VALUE!	#VALUE!	#VALUE!	#VALUE!	#VALUE!	#VALUE!	#VALUE!
Recon015/1	-0.3	1.74	N/A	Recon015/1	18.01	27.32	28.43	32.7149		Recon015/1	14.7049	5.39488	4.28488		Recon054	19.328	-	-	-	10.378	-	-	-	6.13801	-	-	-		-	-	-	-		#VALUE!	#VALUE!	#VALUE!	#VALUE!			#VALUE!	#VALUE!	#VALUE!	#VALUE!	#VALUE!	#VALUE!	#VALUE!	#VALUE!	#VALUE!	#VALUE!
Recon015/3	0	0.43	N/A	Recon015/3	21.17	29.9	30.27	33.2427		Recon015/3	12.0727	3.34273	2.97273		Recon056	5.70309	-	-	-	-5.81691	-	-	-	6.10309	-	-	-		-	-	-	-		#VALUE!	#VALUE!	#VALUE!	#VALUE!			#VALUE!	#VALUE!	#VALUE!	#VALUE!	#VALUE!	#VALUE!	#VALUE!	#VALUE!	#VALUE!	#VALUE!
Recon015/6	0.3	2.2	N/A	Recon015/6	24.1	32.8	33.72	-		Recon015/6	#VALUE!	#VALUE!	#VALUE!		Recon057	18.0544	-	-	-	7.6844	-	-	-	5.2544	-	-	-		-	-	-	-		#VALUE!	#VALUE!	#VALUE!	#VALUE!			#VALUE!	#VALUE!	#VALUE!	#VALUE!	#VALUE!	#VALUE!	#VALUE!	#VALUE!	#VALUE!	#VALUE!
Recon016/0	0.8	1.11	N/A	Recon016/0	23	32.25	34.05	37.3069		Recon016/0	14.3069	5.05691	3.25691		Recon058	19.3335	-	-	-	8.95346	-	-	-	6.27346	-	-	-			-	-	-		#NUM!	#VALUE!	#VALUE!	#VALUE!			#NUM!	#VALUE!	#VALUE!	#VALUE!	#NUM!	#VALUE!	#VALUE!	#VALUE!	#NUM!	#VALUE!
Recon016/1	1.5	1.62	N/A	Recon016/1	24.07	29.21	31.7	35.6873		Recon016/1	11.6173	6.4773	3.9873		Recon059	6.42835	-	-	-	0.0383542	-	-	-	5.82835	-	-	-			-	-	-		#NUM!	#VALUE!	#VALUE!	#VALUE!			#NUM!	#VALUE!	#VALUE!	#VALUE!	#NUM!	#VALUE!	#VALUE!	#VALUE!	#NUM!	#VALUE!
Recon016/3	2.4	1.41	N/A	Recon016/3	14.28	23.13	24.82	29.7161		Recon016/3	15.4361	6.58611	4.89611		Recon060	18.2438	-	-	-	7.9638	-	-	-	5.6938	-	-	-		-	-	-	-		#VALUE!	#VALUE!	#VALUE!	#VALUE!			#VALUE!	#VALUE!	#VALUE!	#VALUE!	#VALUE!	#VALUE!	#VALUE!	#VALUE!	#VALUE!	#VALUE!
Recon016/6	0.5	1.69	N/A	Recon016/6	18.23	26.65	28.52	34.0399		Recon016/6	15.8099	7.38988	5.51988		Recon061	17.5266	-	-	-	7.93664	-	-	-	5.33664	-	-	-			-	-	-		#NUM!	#VALUE!	#VALUE!	#VALUE!			#NUM!	#VALUE!	#VALUE!	#VALUE!	#NUM!	#VALUE!	#VALUE!	#VALUE!	#NUM!	#VALUE!
Recon018/0	-0.4	0.58	N/A	Recon018/0	22.18	29.82	33.93	37.6742		Recon018/0	15.4942	7.85421	3.74421		Recon062	18.0024	-	-	-	8.31243	-	-	-	5.65243	-	-	-			-	-	-		#NUM!	#VALUE!	#VALUE!	#VALUE!			#NUM!	#VALUE!	#VALUE!	#VALUE!	#NUM!	#VALUE!	#VALUE!	#VALUE!	#NUM!	#VALUE!
Recon018/1	4.2	4.2	N/A	Recon018/1	14.61	22.23	24.9	30.2929		Recon018/1	15.6829	8.0629	5.3929		Recon063	17.9858	-	-	-	8.92578	-	-	-	6.04578	-	-	-			-	-	-		#NUM!	#VALUE!	#VALUE!	#VALUE!			#NUM!	#VALUE!	#VALUE!	#VALUE!	#NUM!	#VALUE!	#VALUE!	#VALUE!	#NUM!	#VALUE!
Recon018/3	0	21.93	8.4	Recon018/3	12.55	20.62	21.79	27.551		Recon018/3	15.001	6.93103	5.76103		Recon064	7.05495	-	-	-	3.74495	-	-	-	2.35495	-	-	-			-	-	-		#NUM!	#VALUE!	#VALUE!	#VALUE!			#NUM!	#VALUE!	#VALUE!	#VALUE!	#NUM!	#VALUE!	#VALUE!	#VALUE!	#NUM!	#VALUE!
Recon020/0	-0.2	2.11	N/A	Recon020/0	25.31	33.37	34.64	-		Recon020/0	#VALUE!	#VALUE!	#VALUE!		Recon065	18.3794	12.8425	-	-	8.83944	4.1325	-	-	6.08944	2.9225	-	-		685	-	-	-		9.41996	#VALUE!	#VALUE!	#VALUE!			1.95112	#VALUE!	#VALUE!	#VALUE!	0.938373	#VALUE!	#VALUE!	#VALUE!	0.64644	#VALUE!
Recon020/1	43.2	101.41	8.6	Recon020/1	12.78	21.26	22.87	28.5063		Recon020/1	15.7263	7.24631	5.63631		Recon066	17.8488	-	-	-	6.5988	-	-	-	4.6788	-	-	-			-	-	-		#NUM!	#VALUE!	#VALUE!	#VALUE!			#NUM!	#VALUE!	#VALUE!	#VALUE!	#NUM!	#VALUE!	#VALUE!	#VALUE!	#NUM!	#VALUE!
Recon020/3	-0.4	0.5	N/A	Recon020/3	25.05	33.35	35.51	-		Recon020/3	#VALUE!	#VALUE!	#VALUE!		Recon067	7.10065	-	-	-	2.34065	-	-	-	4.85065	-	-	-			-	-	-		#NUM!	#VALUE!	#VALUE!	#VALUE!			#NUM!	1.93821	#VALUE!	#VALUE!	#NUM!	#VALUE!	#VALUE!	#VALUE!	#NUM!	#VALUE!
Recon020/6	-0.8	3.1	N/A	Recon020/6	18.6	26.03	29.33	33.9878		Recon020/6	15.3878	7.95782	4.65782		Recon068	17.6615	16.0409	17.1446	-	7.96147	7.6009	7.76464	-	5.30147	4.3309	4.81464	-		203	310	290	-		7.66534	8.27612	8.17991	#VALUE!			2.30407	2.01887	2.09595	#VALUE!	1.03863	0.918413	0.949233	#VALUE!	0.691616	0.523301
Recon021/0	5.8	19.01	N/A	Recon021/0	18.4	23.34	26.17	30.6967		Recon021/0	12.2967	7.35667	4.52667		Recon069	16.7095	16.0111	-	-	7.51948	6.8511	-	-	5.13948	5.3211	-	-		126	244	-	-		6.97728	7.93074	#VALUE!	#VALUE!			2.39484	2.01579	#VALUE!	#VALUE!	1.07771	0.863866	#VALUE!	#VALUE!	0.736603	0.670946
Recon021/1	33.7	8.83	N/A	Recon021/1	14.32	22.86	25.21	30.7203		Recon021/1	16.4003	7.86033	5.51033		Recon070	#VALUE!	17.0442	-2.56045	17.6035	#VALUE!	8.49419	#VALUE!	7.9535	#VALUE!	4.10419	4.89955	3.3835		61	351	294	134		5.93074	8.45533	8.19967	7.06609			#VALUE!	2.01016	-0.312262	2.15467	#VALUE!	1.0046	#VALUE!	1.12559	#VALUE!	0.485398
Recon021/3	9.3	101.79	8.8	Recon021/3	11.9	18.61	21.21	26.3299		Recon021/3	14.4299	7.71987	5.11987		Recon071	#VALUE!	16.1595	15.3689	16.686	#VALUE!	7.40951	6.92885	7.51596	#VALUE!	4.69951	3.46885	5.22596		180	263	307	288		7.49185	8.03892	8.26209	8.16993			#VALUE!	1.95208	1.86016	2.18917	#VALUE!	0.921705	0.838632	0.919955	#VALUE!	0.584595
Recon022/0	0.7	54.99	8.9	Recon022/0	11.98	17.39	20.83	26.2585		Recon022/0	14.2785	8.8685	5.4285		Recon072	17.5718	15.4466	16.2135	16.9996	9.51176	7.00656	7.85355	8.26955	5.80176	4.89656	5.70355	5.55955		22	241	223	197		4.45943	7.91289	7.8009	7.62205			3.94036	2.11903	2.07842	2.36766	2.13295	0.885461	1.00675	1.08495	1.30101	0.618808
Recon022/1	-0.3	9.26	N/A	Recon022/1	16.38	25.59	27.65	32.2886		Recon022/1	15.9086	6.69857	4.63857		Recon074	15.8937	16.0728	16.2028	17.2554	7.17373	8.4928	7.20279	7.94543	4.27373	3.4028	4.35279	4.91543		115	192	126	145		6.84549	7.58496	6.97728	7.17991			2.32178	1.92994	2.32222	2.04782	1.04795	1.11969	1.03232	1.10662	0.624313	0.448624
Recon022/2	-1.4	6.55	N/A	Recon022/2	21.04	29.69	30.21	34.9497		Recon022/2	13.9097	5.25969	4.73969		Recon075	15.6653	16.0433	16.8344	16.5183	6.2653	6.95334	7.91437	2.36833	4.4953	4.54334	5.06437	5.32833		292	318	304	344		8.18982	8.31288	8.24793	8.42626			1.91278	#VALUE!	2.04104	1.78434	0.765011	0.836454	0.959558	0.281065	0.548889	0.546542
Recon022/3	58.8	6.94	N/A	Recon022/3	23.49	35.21	34.8	38.5366		Recon022/3	15.0466	3.3266	3.7366		Recon076	16.6728	#VALUE!	16.9677	17.2833	6.46279	#VALUE!	7.74768	7.96331	4.43279	#VALUE!	4.77768	4.20331		299	307	526	612		8.224	8.26209	9.03892	9.25739			2.02733	1.88639	1.87718	1.86508	0.785845	#VALUE!	0.857146	0.860212	0.539007	#VALUE!
Recon022/6	13.8			Recon022/6	13.24	21.45	23.29	28.2969		Recon022/6	15.0569	6.84695	5.00695		Recon077	22.5713	16.3927	16.4973	16.2759	8.64133	6.82272	7.11735	6.99593	2.42133	4.78272	4.94735	4.61593		206	413	631	616		7.6865	8.69	9.3015	9.26679			2.93649	1.73792	1.77362	1.94848	1.12422	0.785123	0.765183	0.754947	0.315011	0.550371
Recon024/0	0.5	3.56	N/A	Recon024/0	21.3	28.23	32.15	36.5198		Recon024/0	15.2198	8.2898	4.3698		Recon078	13.5764	14.367	16.5013	16.3705	6.76642	6.86701	7.39131	8.09048	4.15642	4.31701	5.00131	5.42048		248	308	294	327		7.9542	8.26679	8.19967	8.35315			1.70682	1.86871	2.01244	1.79624	0.850673	0.830675	0.901415	0.968555	0.522544	0.522211
Recon024/1	1.9	1.08	N/A	Recon024/1	15.57	23.15	25.85	30.6893		Recon024/1	15.1193	7.53927	4.83927		Recon079	16.2597	16.7054	15.3257	6.27262	8.05974	8.47544	5.77566	1.33262	4.54974	4.19544	4.54566	5.46262		340	491	363	554		8.40939	8.93958	8.50383	9.11374			1.93352	1.95856	1.80221	0.754567	0.958421	0.94808	0.679184	0.146221	0.541031	0.46931
Recon024/3	-0.3	1.98	N/A	Recon024/3	28.21	35.23	36.1	-		Recon024/3	#VALUE!	#VALUE!	#VALUE!		Recon080	16.2516	16.8142	16.3753	16.3167	7.59158	8.16416	7.43528	7.7467	3.96158	5.03416	5.32528	5.4867		498	384	380	318		8.96	8.58496	8.56986	8.31288			1.81379	2.00004	1.9108	2.27255	0.847275	0.950984	0.867609	0.931891	0.442141	0.586393
Recon024/6	0	3.38	N/A	Recon024/6	21.26	28.54	31.98	34.3475		Recon024/6	13.0875	5.80752	2.36752		Recon081	15.6583	15.3873	16.3138	16.1095	5.68829	7.86727	7.97378	8.11947	4.14829	4.69727	4.47378	3.03947		162	207	179	145		7.33985	7.69349	7.48382	7.17991			2.13332	2.01292	2.17987	1.84646	0.774987	1.02259	1.06547	1.13086	0.565173	0.610552
Recon025/0	1	1.99	N/A	Recon025/0	26.34	31.05	35.43	36.7857		Recon025/0	10.4457	5.73566	1.35566		Recon082	17.2158	17.0528	16.9314	4.36155	8.09576	8.43277	7.64142	8.02155	5.34576	5.01277	4.95142	6.28155		320	355	423	423		8.32193	8.47168	8.72451	8.72451			2.06872	2.17934	1.94067	0.545966	0.972823	0.995407	0.875857	0.919427	0.64237	0.591709
Recon025/1	2	0.43	N/A	Recon025/1	24	29.92	32.85	36.8111		Recon025/1	12.8111	6.89107	3.96107		Recon083	13.852	16.9867	16.9579	16.7096	7.63201	7.71669	7.02794	11.0396	5.28201	5.29669	4.81794	6.81957		253	222	327	254		7.98299	7.79442	8.35315	7.98868			1.73519	2.28175	2.03013	#VALUE!	0.956034	0.990027	0.841353	1.3819	0.661658	0.679549
Recon025/3	0.3	0.92	N/A	Recon025/3	20.76	29.55	33.97	29.5143		Recon025/3	8.75431	-0.0356853	-4.45569		Recon084	17.7546	18.8946	17.3492	2.92109	7.6246	6.37462	7.7992	8.02109	4.8446	6.16462	5.2492	5.58109		222	311	444	-		7.79442	8.28077	8.79442	#VALUE!			2.27786	2.22462	1.97275	0.352755	0.978214	0.769811	0.886836	#VALUE!	0.621548	0.744451
Recon025/6	8.5	14.68	8	Recon025/6	12.63	22.28	25.84	39.0122		Recon025/6	26.3822	16.7322	13.1722		Recon085	17.0582	17.0839	18.4753	18.3405	8.24818	7.84395	8.90527	8.69053	4.82818	5.77395	5.70527	6.29053		136	205	299	311		7.08746	7.67948	8.224	8.28077			2.40681	1.96193	2.24651	2.09489	1.16377	1.02142	1.08284	1.04948	0.681228	0.751867
Recon026/0	0.7	0.66	N/A	Recon026/0	15.96	23.1	27.39	32.5753		Recon026/0	16.6153	9.4753	5.1853		Recon086	13.9024	16.8357	16.4448	17.417	5.90237	6.86568	6.83477	3.75703	3.34237	5.40568	5.06477	5.77703		194	383	540	432		7.59991	8.5812	9.07682	8.75489			1.82928	2.30154	1.81173	2.0491	0.776636	0.800084	0.752992	0.429136	0.43979	0.629944
Recon026/1	40	34.34	7.8	Recon026/1	11.13	21.06	23.32	28.2933		Recon026/1	17.1633	7.23325	4.97325		Recon087	#VALUE!	18.4253	#VALUE!	2.08606	#VALUE!	7.93528	#VALUE!	-3.03394	#VALUE!	4.82528	#VALUE!	6.28606		213	257	327	362		7.73471	8.00562	8.35315	8.49985			#VALUE!	2.05091	#VALUE!	0.270417	#VALUE!	0.991213	#VALUE!	-0.35694	#VALUE!	0.602736
Recon026/3	0.3	1.08	N/A	Recon026/3	16.84	25.71	28.99	33.6313		Recon026/3	16.7913	7.92132	4.64132		Recon088	17.9185	15.9182	-	16.6685	9.4985	6.17821	-	7.45847	5.5585	5.05821	-	5.15847		66	217	193	210		6.04439	7.76155	7.59246	7.71425			2.96448	1.98434	#VALUE!	1.8391	1.57146	0.796002	#VALUE!	0.966844	0.919613	0.651701
Recon026/6	3.1	2.05	N/A	Recon026/6	17.72	23.61	27.89	33.406		Recon026/6	15.686	9.79595	5.51595		Recon089	16.3873	17.23	-	15.6418	6.25733	2.59004	-	7.77177	5.12733	5.34004	-	5.41177		404	411	470	535		8.65821	8.68299	8.87652	9.0634			1.89269	#VALUE!	#VALUE!	#VALUE!	0.722705	0.298289	#VALUE!	0.85749	0.592193	0.615
Recon027/0	1.2	0.48	N/A	Recon027/0	25.97	32.31	34.18	-		Recon027/0	#VALUE!	#VALUE!	#VALUE!		Recon090	17.9092	-	-	-	7.90922	-	-	-	5.25922	-	-	-		115	-	-	-		6.84549	#VALUE!	#VALUE!	#VALUE!			2.61621	#VALUE!	#VALUE!	#VALUE!	1.15539	#VALUE!	#VALUE!	#VALUE!	0.768275	#VALUE!
Recon027/1	1.5	0.79	N/A	Recon027/1	28.97	31.88	34.82	37.3022		Recon027/1	8.3322	5.4222	2.4822		Recon091	18.93	-	-	-	9.06	-	-	-	5.78	-	-	-		-	-	-	-		#VALUE!	#VALUE!	#VALUE!	#VALUE!			#VALUE!	#VALUE!	#VALUE!	#VALUE!	#VALUE!	#VALUE!	#VALUE!	#VALUE!	#VALUE!	#VALUE!
Recon027/3	-0.6	0.23	N/A	Recon027/3	19.07	27.69	31.17	35.0266		Recon027/3	15.9566	7.33662	3.85662		Recon092	17.8462	-	-	-	7.99621	-	-	-	6.20621	-	-	-		-	-	-	-		#VALUE!	#VALUE!	#VALUE!	#VALUE!			#VALUE!	#VALUE!	#VALUE!	#VALUE!	#VALUE!	#VALUE!	#VALUE!	#VALUE!	#VALUE!	#VALUE!
Recon027/6	1.6	1.15	N/A	Recon027/6	22.57	26.2	28.57	33.8873		Recon027/6	11.3173	7.68727	5.31727		Recon093	17.925	-	-	-	8.44505	-	-	-	6.34505	-	-	-		-	-	-	-		#VALUE!	#VALUE!	#VALUE!	#VALUE!			#VALUE!	#VALUE!	#VALUE!	#VALUE!	#VALUE!	#VALUE!	#VALUE!	#VALUE!	#VALUE!	#VALUE!
Recon028/0	-1.1	1.04	N/A	Recon028/0	19.85	29.4	33.15	29.2721		Recon028/0	9.42207	-0.127932	-3.87793		Recon094	18.5864	-	-	-	9.48637	-	-	-	6.48637	-	-	-		-	-	-	-		#VALUE!	#VALUE!	#VALUE!	#VALUE!			#VALUE!	#VALUE!	#VALUE!	#VALUE!	#VALUE!	#VALUE!	#VALUE!	#VALUE!	#VALUE!	#VALUE!
Recon028/1	-0.1	0.6	N/A	Recon028/1	11.96	22.63	25.41	35.7363		Recon028/1	23.7763	13.1063	10.3263		Recon095	8.90317	-	-	-	8.90317	-	-	-	4.30317	-	-	-		-	-	-	-		#VALUE!	#VALUE!	#VALUE!	#VALUE!			#VALUE!	#VALUE!	#VALUE!	#VALUE!	#VALUE!	#VALUE!	#VALUE!	#VALUE!	#VALUE!	#VALUE!
Recon028/3	0.1	1.15	N/A	Recon028/3	14.95	24.8	27.89	32.2101		Recon028/3	17.2601	7.41012	4.32012		Recon096	16.6761	-	-	-	8.02611	-	-	-	6.25611	-	-	-		-	-	-	-		#VALUE!	#VALUE!	#VALUE!	#VALUE!			#VALUE!	#VALUE!	#VALUE!	#VALUE!	#VALUE!	#VALUE!	#VALUE!	#VALUE!	#VALUE!	#VALUE!
Recon028/6	48.7	45.15	7.6	Recon028/6	10.96	21.3	23.67	28.0076		Recon028/6	17.0476	6.70765	4.33765		Recon097	17.713	-	-	-	7.72295	-	-	-	5.36295	-	-	-		-	-	-	-		#VALUE!	#VALUE!	#VALUE!	#VALUE!			#VALUE!	#VALUE!	#VALUE!	#VALUE!	#VALUE!	#VALUE!	#VALUE!	#VALUE!	#VALUE!	#VALUE!
Recon029/0	1.3	3.6	N/A	Recon029/0	14.73	23.06	27.13	30.5161		Recon029/0	15.7861	7.45611	3.38611		Recon098	16.5948	-	-	-	7.72478	-	-	-	5.15478	-	-	-		-	-	-	-		#VALUE!	#VALUE!	#VALUE!	#VALUE!			#VALUE!	#VALUE!	#VALUE!	#VALUE!	#VALUE!	#VALUE!	#VALUE!	#VALUE!	#VALUE!	#VALUE!
Recon029/1	1.1	1.95	N/A	Recon029/1	18.15	26.95	30.19	34.1711		Recon029/1	16.0211	7.2211	3.9811		Recon100	#VALUE!	-	-	-	#VALUE!	-	-	-	#VALUE!	-	-	-		-	-	-	-		#VALUE!	#VALUE!	#VALUE!	#VALUE!			#VALUE!	#VALUE!	#VALUE!	#VALUE!	#VALUE!	#VALUE!	#VALUE!	#VALUE!	#VALUE!	#VALUE!
Recon029/3	3.9	2.08	N/A	Recon029/3	24.88	30.53	29.94	32.5244		Recon029/3	7.64443	1.99443	2.58443		Recon101	-0.645683	-	-	-	9.07432	-	-	-	6.14432	-	-	-		-	-	-	-		#VALUE!	#VALUE!	#VALUE!	#VALUE!			#VALUE!	#VALUE!	#VALUE!	#VALUE!	#VALUE!	#VALUE!	#VALUE!	#VALUE!	#VALUE!	#VALUE!
Recon029/6	-0.6	2.05	N/A	Recon029/6	17.12	25.85	29.44	35.3139		Recon029/6	18.1939	9.4639	5.8739		Recon102	13.0747	-	-	-	11.5547	-	-	-	7.11473	-	-	-		-	-	-	-		#VALUE!	#VALUE!	#VALUE!	#VALUE!			#VALUE!	#VALUE!	#VALUE!	#VALUE!	#VALUE!	#VALUE!	#VALUE!	#VALUE!	#VALUE!	#VALUE!
Recon030/0	0	0.96	N/A	Recon030/0	19.15	28.13	30.07	34.1425		Recon030/0	14.9925	6.01251	4.07251		Recon103	18.5667	-	-	-	9.15675	-	-	-	6.41675	-	-	-		-	-	-	-		#VALUE!	#VALUE!	#VALUE!	#VALUE!			#VALUE!	#VALUE!	#VALUE!	#VALUE!	#VALUE!	#VALUE!	#VALUE!	#VALUE!	#VALUE!	#VALUE!
Recon030/1	0.6	2.39	N/A	Recon030/1	16.26	25.57	27.98	32.1535		Recon030/1	15.8935	6.58347	4.17347		Recon104	16.3249	-	-	-	8.33493	-	-	-	5.81493	-	-	-		-	-	-	-		#VALUE!	#VALUE!	#VALUE!	#VALUE!			#VALUE!	#VALUE!	#VALUE!	#VALUE!	#VALUE!	#VALUE!	#VALUE!	#VALUE!	#VALUE!	#VALUE!
Recon030/2	-1.2	0.67	N/A	Recon030/3	19.37	28.3	31.79	35.0209		Recon030/3	15.6509	6.72095	3.23095		Recon105	17.9212	-	-	-	8.06121	-	-	-	5.90121	-	-	-		-	-	-	-		#VALUE!	#VALUE!	#VALUE!	#VALUE!			#VALUE!	#DIV/0!	#VALUE!	#VALUE!	#VALUE!	#VALUE!	#VALUE!	#VALUE!	#VALUE!	#VALUE!
Recon031/0	-0.9	1.84	N/A	Recon031/0	20.82	30.75	32.4	34.9731		Recon031/0	14.1531	4.22315	2.57315
Recon031/1	-0.2	1.54	N/A	Recon031/1	26.14	30.84	32.72	35.7275		Recon031/1	9.58746	4.88746	3.00746
Recon032/0	0.3	4.32	N/A	Recon032/0	26.2	33.37	36.27	-		Recon032/0	#VALUE!	#VALUE!	#VALUE!
Recon032/1	3.4	2.19	N/A	Recon032/1	17.97	22.62	25.84	30.7686		Recon032/1	12.7986	8.14865	4.92865
Recon032/3	-0.5	1.91	N/A	Recon032/3	18.39	26.85	30.46	36.972		Recon032/3	18.582	10.122	6.512
Recon032/6	2.9	3.73	N/A	Recon032/6	18.11	24.24	26.29	30.9868		Recon032/6	12.8768	6.74676	4.69676
Recon034/0	0.2	2.39	N/A	Recon034/0	17.03	26.36	29.56	32.7472		Recon034/0	15.7172	6.3872	3.1872
Recon034/1	-0.2	0.82	N/A	Recon034/1	19.76	28.75	32.11	38.7642		Recon034/1	19.0042	10.0142	6.65422
Recon034/3	0	0.63	N/A	Recon034/3	23.4	32.78	35.57	36.7384		Recon034/3	13.3384	3.95839	1.16839
Recon034/6	3.5	5.73	N/A	Recon034/6	12.92	21.94	24.74	28.8279		Recon034/6	15.9079	6.88793	4.08793
Recon035/0	-0.8	1.2	N/A	Recon035/0	19.2	29.35	32.61	36.167		Recon035/0	16.967	6.81696	3.55696
Recon035/1	-0.3	0.19	N/A	Recon035/1	22.38	31.26	33.88	38.3559		Recon035/1	15.9759	7.0959	4.4759
Recon035/3	-0.8	1.22	N/A	Recon035/3	22.99	32.94	35.19	38.3053		Recon035/3	15.3153	5.36526	3.11526
Recon035/6	0	1.37	N/A	Recon035/6	21.99	31.95	34	36.6778		Recon035/6	14.6878	4.72775	2.67775
Recon036/0	1.7	1.64	N/A	Recon036/0	24.85	29.69	32.17	37.5109		Recon036/0	12.6609	7.82093	5.34093
Recon036/1	2.2	0.85	N/A	Recon036/1	20.01	28.75	31.98	35.3103		Recon036/1	15.3003	6.56035	3.33035
Recon036/3	2.2	0.87	N/A	Recon036/3	21.99	30.5	35.15	-		Recon036/3	#VALUE!	#VALUE!	#VALUE!
Recon036/6	1.2	1.52	N/A	Recon036/6	28.72	32.46	34.14	35.7308		Recon036/6	7.01082	3.27082	1.59082
Recon037/0	0.8	0.1	N/A	Recon037/0	19.14	28.07	31.12	37.0997		Recon037/0	17.9597	9.02966	5.97966
Recon037/1	-0.4	2.11	N/A	Recon037/1	20.11	28.35	31.92	36.67		Recon037/1	16.56	8.32004	4.75004
Recon037/3	-0.2	0.04	N/A	Recon037/3	23.57	32.04	33.76	37.9412		Recon037/3	14.3712	5.90115	4.18115
Recon037/6	12.5	9.06	N/A	Recon037/6	11.44	21.07	22.8	27.505		Recon037/6	16.065	6.43497	4.70497
Recon038/0	1.5	0.82	N/A	Recon038/0	25.64	30.7	33.54	36.1397		Recon038/0	10.4997	5.43966	2.59966
Recon038/1	2.1	0.42	N/A	Recon038/1	27.16	31.97	33.07	35.8496		Recon038/1	8.6896	3.8796	2.7796
Recon038/3	19.3	18.97	8.1	Recon038/3	13.56	19.66	23.49	29.1852		Recon038/3	15.6252	9.52524	5.69524
Recon039/0	0	0.21	N/A	Recon039/0	26.76	35.22	39.12	-		Recon039/0	#VALUE!	#VALUE!	#VALUE!
Recon039/1	-0.9	0.39	N/A	Recon039/1	21.62	31.71	34	-		Recon039/1	#VALUE!	#VALUE!	#VALUE!
Recon039/3	0.1	0.17	N/A	Recon039/3	16.74	25.53	28.86	32.6497		Recon039/3	15.9097	7.1197	3.7897
Recon039/6	0	0.24	N/A	Recon039/6	16.05	24.36	27.74	32.5141		Recon039/6	16.4641	8.15407	4.77407
Recon040/0	4.6	3.43	N/A	Recon040/0	12.7	22.16	24.59	27.8798		Recon040/0	15.1798	5.71979	3.28979
Recon040/1	12.8	8.21	N/A	Recon040/1	10.76	20.15	23.17	27.7033		Recon040/1	16.9433	7.55328	4.53328
Recon040/6	3.3	1.44	N/A	Recon040/6	26.56	25.54	30.08	36.2597		Recon040/6	9.69972	10.7197	6.17972
Recon041/0	17.2	18.3	8.3	Recon041/0	11.57	21.44	22.55	25.0043		Recon041/0	13.4343	3.56432	2.45432
Recon041/1	2.2	1.28	N/A	Recon041/1	15.23	23.59	26.37	31.691		Recon041/1	16.461	8.10105	5.32105
Recon041/3	36.8	33.87	8.1	Recon041/3	10.84	21.36	23.62	28.0194		Recon041/3	17.1794	6.65944	4.39944
Recon041/6	-0.2	0.65	N/A	Recon041/6	17.43	29.18	29.89	35.0024		Recon041/6	17.5724	5.82243	5.11243
Recon042/0	2.7	2.59	N/A	Recon042/0	13.9	22.43	25.74	33.8834		Recon042/0	19.9834	11.4534	8.14342
Recon042/1	2.2	1.27	N/A	Recon042/1	21.8	26.95	29.32	29.8735		Recon042/1	8.07351	2.92351	0.553512
Recon042/3	-0.9	0.79	N/A	Recon042/3	20.97	29.93	33.82	38.0836		Recon042/3	17.1136	8.15364	4.26364
Recon042/6	59.7	36.66	6.3	Recon042/6	11.13	20.24	22.88	28.1		Recon042/6	16.97	7.86001	5.22001
Recon043/0	11.5	4.44	N/A	Recon043/0	11.84	22.34	23.54	27.3117		Recon043/0	15.4717	4.9717	3.7717
Recon043/3	0	1.08	N/A	Recon043/3	21.99	31.44	32.52	35.5206		Recon043/3	13.5306	4.08062	3.00062
Recon043/6	28.8	21.03	8.7	Recon043/6	11.25	21.7	23.19	28.4691		Recon043/6	17.2191	6.76911	5.27911
Recon044/0	-0.4	0.93	N/A	Recon044/0	23.54	34.91	36.76	38.6711		Recon044/0	15.1311	3.76113	1.91113
Recon044/1	0.3	1.67	N/A	Recon044/1	24.72	-	35.74	38.8752		Recon044/1	14.1552	#VALUE!	3.1352
Recon044/3	2.6	2.49	N/A	Recon044/3	11.99	21.09	24.05	31.9706		Recon044/3	19.9806	10.8806	7.92057
Recon044/6	0.1	1.2	N/A	Recon044/6	15.28	24.23	27.55	27.7573		Recon044/6	12.4773	3.52735	0.207347
Recon045/0	1.9	1.12	N/A	Recon045/0	28.5	33.72	36.38	-		Recon045/0	#VALUE!	#VALUE!	#VALUE!
Recon045/1	1.5	0.76	N/A	Recon045/1	31.9	35.37	36.84	-		Recon045/1	#VALUE!	#VALUE!	#VALUE!
Recon046/0	1.3	0.88	N/A	Recon046/0	14.86	31.45	27.31	31.5936		Recon046/0	16.7336	0.143569	4.28357
Recon046/1	0.5	0.49	N/A	Recon046/1	16.57	25.35	28.19	33.4211		Recon046/1	16.8511	8.07113	5.23113
Recon046/3	20.8	14.22	7.9	Recon046/3	11.03	20.59	23.12	26.9538		Recon046/3	15.9238	6.36382	3.83382
Recon046/6	-0.3	1.95	N/A	Recon046/6	17.2	25.52	28.99	32.457		Recon046/6	15.257	6.93702	3.46702
Recon047/0	1.3	1.94	N/A	Recon047/0	31.66	28.99	33.38	-		Recon047/0	#VALUE!	#VALUE!	#VALUE!
Recon047/1	2.6	1.39	N/A	Recon047/1	32.7	-	33.03	36.9692		Recon047/1	4.26925	#VALUE!	3.93925
Recon047/3	10.8	8.23	N/A	Recon047/3	14.89	20.88	24.21	29.3118		Recon047/3	14.4218	8.43183	5.10183
Recon047/6	42	51.36	8.8	Recon047/6	10.9	21.22	23.17	27.6092		Recon047/6	16.7092	6.38917	4.43917
Recon048/0	-1.3	0.43	N/A	Recon048/0	20.49	29.34	32.98	36.3737		Recon048/0	15.8837	7.03366	3.39366
Recon048/1	-0.4	3.19	N/A	Recon048/1	21.2	29.89	32.78	36.3186		Recon048/1	15.1186	6.4286	3.5386
Recon048/3	13.5	12.91	8.1	Recon048/3	10.78	23.68	22.68	27.6052		Recon048/3	16.8252	3.92521	4.92521
Recon048/6	-0.3	2.03	N/A	Recon048/6	20.94	29.4	33.32	39.2226		Recon048/6	18.2826	9.82257	5.90257
Recon049/0	1.9	1.25	N/A	Recon049/0	16.19	26.36	29.6	33.5629		Recon049/0	17.3729	7.20291	3.96291
Recon049/1	1.3	1.08	N/A	Recon049/1	20.96	30.48	34.64	39.4462		Recon049/1	18.4862	8.96616	4.80616
Recon049/3	9.6	6.12	N/A	Recon049/3	11.09	20.74	23.68	27.8372		Recon049/3	16.7472	7.0972	4.1572
Recon049/6	2.6	3.42	N/A	Recon049/6	14.56	21.59	25.09	29.9382		Recon049/6	15.3782	8.34817	4.84817
Recon050/0	2.5	2.21	N/A	Recon050/0	19.79	26.3	29.94	34.4201		Recon050/0	14.6301	8.12014	4.48014
Recon050/1	28.7	25.66	8.3	Recon050/1	12.08	20.44	22.96	27.7666		Recon050/1	15.6866	7.32659	4.80659
Recon051/0	56.9	32.97	6.1	Recon051/0	11.38	20.71	23.18	28.9116		Recon051/0	17.5316	8.2016	5.7316
Recon052/0	60	51.04	8.2	Recon052/0	11.79	20.89	23.12	28.9074		Recon052/0	17.1174	8.01737	5.78737
Recon053/0	4.4	2.34	N/A	Recon053/0	25.15	31.05	32.52	37.3712		Recon053/0	12.2212	6.32119	4.85119
Recon054/0	67.6	89.02	7.7	Recon054/0	10.89	19.84	24.08	30.218		Recon054/0	19.328	10.378	6.13801
Recon056/0	63.1	77.26	7.8	Recon056/0	24.01	35.53	23.61	29.7131		Recon056/0	5.70309	-5.81691	6.10309
Recon057/0	105.6	111.64	8.2	Recon057/0	11.43	21.8	24.23	29.4844		Recon057/0	18.0544	7.6844	5.2544
Recon058/0	215.3	219.14	7	Recon058/0	10.49	20.87	23.55	29.8235		Recon058/0	19.3335	8.95346	6.27346
Recon059/0	43.3	59.42	8.3	Recon059/0	22.58	28.97	23.18	29.0084		Recon059/0	6.42835	0.0383542	5.82835
Recon060/0	95.4	126.34	5.3	Recon060/0	11.4	21.68	23.95	29.6438		Recon060/0	18.2438	7.9638	5.6938
Recon061/0	44.6	40.49	8.5	Recon061/0	11.01	20.6	23.2	28.5366		Recon061/0	17.5266	7.93664	5.33664
Recon062/0	49.9	47.15	8.4	Recon062/0	11.01	20.7	23.36	29.0124		Recon062/0	18.0024	8.31243	5.65243
Recon063/0	3.2	3.36	N/A	Recon063/0	15.01	24.07	26.95	32.9958		Recon063/0	17.9858	8.92578	6.04578
Recon064/0	4.4	2.21	N/A	Recon064/0	30.86	34.17	35.56	37.915		Recon064/0	7.05495	3.74495	2.35495
Recon065/0	14.4	12.2	7.5	Recon065/0	10.75	20.29	23.04	29.1294		Recon065/0	18.3794	8.83944	6.08944
Recon065/1	99.8	69.94	2.6	Recon065/1	15.54	24.25	25.46	28.3825		Recon065/1	12.8425	4.1325	2.9225
Recon066/0	29.6	25.28	7.6	Recon066/0	10.87	22.12	24.04	28.7188		Recon066/0	17.8488	6.5988	4.6788
Recon067/0	38	43.45	8.1	Recon067/0	21.37	26.13	23.62	28.4706		Recon067/0	7.10065	2.34065	4.85065
Recon068/0	26.7	21.4	7.3	Recon068/0	11.68	21.38	24.04	29.3415		Recon068/0	17.6615	7.96147	5.30147
Recon068/1	0.4	25.76	7.7	Recon068/1	10.67	19.11	22.38	26.7109		Recon068/1	16.0409	7.6009	4.3309
Recon068/3	18.5	0.86	N/A	Recon068/3	17.26	26.64	29.59	34.4046		Recon068/3	17.1446	7.76464	4.81464
Recon069/0	22.5	47.07	8.3	Recon069/0	10.19	19.38	21.76	26.8995		Recon069/0	16.7095	7.51948	5.13948
Recon069/1	53.8	46.13	7.9	Recon069/1	12.69	21.85	23.38	28.7011		Recon069/1	16.0111	6.8511	5.3211
Recon070/0	0.5	0.99	N/A	Recon070/0	23.43	32.11	35.9	-		Recon070/0	#VALUE!	#VALUE!	#VALUE!
Recon070/1	0.2	2.14	N/A	Recon070/1	17.9	26.45	30.84	34.9442		Recon070/1	17.0442	8.49419	4.10419
Recon070/3	367.7	490.2	5.9	Recon070/3	31.83	-	24.37	29.2696		Recon070/3	-2.56045	#VALUE!	4.89955
Recon070/6	192.2	197.74	2.6	Recon070/6	12.26	21.91	26.48	29.8635		Recon070/6	17.6035	7.9535	3.3835
Recon071/0	0.9	0.72	N/A	Recon071/0	20.54	29.28	34.84	-		Recon071/0	#VALUE!	#VALUE!	#VALUE!
Recon071/1	15.7	10.39	7.8	Recon071/1	11.16	19.91	22.62	27.3195		Recon071/1	16.1595	7.40951	4.69951
Recon071/3	-0.2	3.42	N/A	Recon071/3	21.87	30.31	33.77	37.2389		Recon071/3	15.3689	6.92885	3.46885
Recon071/6	65.7	64.15	6.5	Recon071/6	11.66	20.83	23.12	28.346		Recon071/6	16.686	7.51596	5.22596
Recon072/0	0.5	13.21	6.8	Recon072/0	10.87	18.93	22.64	28.4418		Recon072/0	17.5718	9.51176	5.80176
Recon072/1	15.5	0.53	N/A	Recon072/1	22.03	30.47	32.58	37.4766		Recon072/1	15.4466	7.00656	4.89656
Recon072/3	13	61.66	8.9	Recon072/3	10.25	18.61	20.76	26.4635		Recon072/3	16.2135	7.85355	5.70355
Recon072/6	66.5	11.68	7.5	Recon072/6	13.45	22.18	24.89	30.4496		Recon072/6	16.9996	8.26955	5.55955
Recon074/0	8.3	6.62	N/A	Recon074/0	11.88	20.6	23.5	27.7737		Recon074/0	15.8937	7.17373	4.27373
Recon074/1	0.5	2.15	N/A	Recon074/1	17.04	24.62	29.71	33.1128		Recon074/1	16.0728	8.4928	3.4028
Recon074/3	80	90.94	7.2	Recon074/3	11.44	20.44	23.29	27.6428		Recon074/3	16.2028	7.20279	4.35279
Recon074/6	92.9	103.48	4.4	Recon074/6	11.67	20.98	24.01	28.9254		Recon074/6	17.2554	7.94543	4.91543
Recon075/0	27.4	26.55	8.2	Recon075/0	11.42	20.82	22.59	27.0853		Recon075/0	15.6653	6.2653	4.4953
Recon075/1	63.1	66.32	8.3	Recon075/1	11.04	20.13	22.54	27.0833		Recon075/1	16.0433	6.95334	4.54334
Recon075/3	146.9	189.44	7.4	Recon075/3	10.94	19.86	22.71	27.7744		Recon075/3	16.8344	7.91437	5.06437
Recon075/6	104.3	128.31	8.4	Recon075/6	11.44	25.59	22.63	27.9583		Recon075/6	16.5183	2.36833	5.32833
Recon076/0	145.3	140.26	7.4	Recon076/0	11.53	21.74	23.77	28.2028		Recon076/0	16.6728	6.46279	4.43279
Recon076/1	129	1.83	N/A	Recon076/1	26.15	35.78	36.96	-		Recon076/1	#VALUE!	#VALUE!	#VALUE!
Recon076/3	92	81.33	5.3	Recon076/3	11.39	20.61	23.58	28.3577		Recon076/3	16.9677	7.74768	4.77768
Recon076/6	143	133.37	5	Recon076/6	11.85	21.17	24.93	29.1333		Recon076/6	17.2833	7.96331	4.20331
Recon077/0	4.2	1.02	N/A	Recon077/0	16.81	30.74	36.96	39.3813		Recon077/0	22.5713	8.64133	2.42133
Recon077/1	55	39.62	5.4	Recon077/1	11.24	20.81	22.85	27.6327		Recon077/1	16.3927	6.82272	4.78272
Recon077/3	70.2	78.1	6.7	Recon077/3	11.34	20.72	22.89	27.8373		Recon077/3	16.4973	7.11735	4.94735
Recon077/6	156.6	167.78	5.8	Recon077/6	11.48	20.76	23.14	27.7559		Recon077/6	16.2759	6.99593	4.61593
Recon078/0	3.3	1.16	N/A	Recon078/0	25.2	32.01	34.62	38.7764		Recon078/0	13.5764	6.76642	4.15642
Recon078/1	0.6	0.42	N/A	Recon078/1	21.38	28.88	31.43	35.747		Recon078/1	14.367	6.86701	4.31701
Recon078/3	68.2	67.35	7.9	Recon078/3	11.09	20.2	22.59	27.5913		Recon078/3	16.5013	7.39131	5.00131
Recon078/6	95.2	92.63	6.1	Recon078/6	11.83	20.11	22.78	28.2005		Recon078/6	16.3705	8.09048	5.42048
Recon079/0	2.3	4.35	N/A	Recon079/0	14.27	22.47	25.98	30.5297		Recon079/0	16.2597	8.05974	4.54974
Recon079/1	1.1	1.03	N/A	Recon079/1	15.45	23.68	27.96	32.1554		Recon079/1	16.7054	8.47544	4.19544
Recon079/3	144.8	159.09	5.2	Recon079/3	12.67	22.22	23.45	27.9957		Recon079/3	15.3257	5.77566	4.54566
Recon079/6	144.4	115.22	7.6	Recon079/6	21.56	26.5	22.37	27.8326		Recon079/6	6.27262	1.33262	5.46262
Recon080/0	0.4	1.02	N/A	Recon080/0	19.42	28.08	31.71	35.6716		Recon080/0	16.2516	7.59158	3.96158
Recon080/1	16.7	12.76	8.1	Recon080/1	10.85	19.5	22.63	27.6642		Recon080/1	16.8142	8.16416	5.03416
Recon080/3	122.3	97.85	8.9	Recon080/3	11.9	20.84	22.95	28.2753		Recon080/3	16.3753	7.43528	5.32528
Recon080/6	71.6	70.93	7.9	Recon080/6	11.72	20.29	22.55	28.0367		Recon080/6	16.3167	7.7467	5.4867
Recon081/0	0.1	1.27	N/A	Recon081/0	22.01	31.98	33.52	37.6683		Recon081/0	15.6583	5.68829	4.14829
Recon081/1	0.4	1.14	N/A	Recon081/1	22.43	29.95	33.12	37.8173		Recon081/1	15.3873	7.86727	4.69727
Recon081/3	135.3	224.39	7.2	Recon081/3	11.65	19.99	23.49	27.9638		Recon081/3	16.3138	7.97378	4.47378
Recon081/6	84.3	117.98	4.2	Recon081/6	11.76	19.75	24.83	27.8695		Recon081/6	16.1095	8.11947	3.03947
Recon082/0	0.4	1.75	N/A	Recon082/0	16.97	26.09	28.84	34.1858		Recon082/0	17.2158	8.09576	5.34576
Recon082/1	0.5	2.96	N/A	Recon082/1	17.42	26.04	29.46	34.4728		Recon082/1	17.0528	8.43277	5.01277
Recon082/3	158.6	169.8	7.3	Recon082/3	11.33	20.62	23.31	28.2614		Recon082/3	16.9314	7.64142	4.95142
Recon082/6	-14.3	1.92	N/A	Recon082/6	31	27.34	29.08	35.3615		Recon082/6	4.36155	8.02155	6.28155
Recon083/0	0.6	3.3	N/A	Recon083/0	22.29	28.51	30.86	36.142		Recon083/0	13.852	7.63201	5.28201
Recon083/1	19.8	22.23	7.5	Recon083/1	11.69	20.96	23.38	28.6767		Recon083/1	16.9867	7.71669	5.29669
Recon083/3	36.6	42.29	7.7	Recon083/3	11.57	21.5	23.71	28.5279		Recon083/3	16.9579	7.02794	4.81794
Recon083/6	-2.6	11.05	7.8	Recon083/6	14.02	19.69	23.91	30.7296		Recon083/6	16.7096	11.0396	6.81957
Recon084/0	17.2	21.9	7.3	Recon084/0	11.09	21.22	24	28.8446		Recon084/0	17.7546	7.6246	4.8446
Recon084/1	102.9	134.44	7.7	Recon084/1	10.82	23.34	23.55	29.7146		Recon084/1	18.8946	6.37462	6.16462
Recon084/6	3.3	14.84	8.1	Recon084/6	25.76	20.66	23.1	28.6811		Recon084/6	2.92109	8.02109	5.58109
Recon085/0	0.9	3.09	N/A	Recon085/0	22.81	31.62	35.04	39.8682		Recon085/0	17.0582	8.24818	4.82818
Recon085/1	32.7	28.65	7.8	Recon085/1	11.41	20.65	22.72	28.4939		Recon085/1	17.0839	7.84395	5.77395
Recon085/3	67.5	68.56	8.3	Recon085/3	10.97	20.52	23.07	28.3192		Recon085/3	17.3492	7.7992	5.2492
Recon085/6	16.1	15.75	6.8	Recon085/6	11.58	21.23	23.63	29.9205		Recon085/6	18.3405	8.69053	6.29053
Recon086/0	1.2	2.23	N/A	Recon086/0	25.31	33.31	35.87	39.2124		Recon086/0	13.9024	5.90237	3.34237
Recon086/1	128.8	165.98	7.3	Recon086/1	11.73	21.7	23.16	28.5657		Recon086/1	16.8357	6.86568	5.40568
Recon086/6	75.3	64.63	4.6	Recon086/6	11.87	25.53	23.51	29.287		Recon086/6	17.417	3.75703	5.77703
Recon087/0	1.2	0.35	N/A	Recon087/0	17.64	31.29	32.67	-		Recon087/0	#VALUE!	#VALUE!	#VALUE!
Recon087/1	166.9	202.89	3.4	Recon087/1	11.39	21.88	24.99	29.8153		Recon087/1	18.4253	7.93528	4.82528
Recon087/3	53.6	47.04	7.8	Recon087/3	11.39	20.96	24.16	29.8653		Recon087/3	18.4753	8.90527	5.70527
Recon087/6	24.5	26.44	7.7	Recon087/6	27.37	32.49	23.17	29.4561		Recon087/6	2.08606	-3.03394	6.28606
Recon088/0	1.1	0.33	N/A	Recon088/0	19.5	27.92	31.86	37.4185		Recon088/0	17.9185	9.4985	5.5585
Recon088/1	89	108.7	8	Recon088/1	11.79	21.53	22.65	27.7082		Recon088/1	15.9182	6.17821	5.05821
Recon088/3	6.7	3.8	N/A	Recon088/3	12.02	21.63	23.4	28.4648		Recon088/3	16.4448	6.83477	5.06477
Recon088/6	65.3	66.84	8	Recon088/6	11.5	20.71	23.01	28.1685		Recon088/6	16.6685	7.45847	5.15847
Recon089/0	27.8	24.43	8.1	Recon089/0	11.72	21.85	22.98	28.1073		Recon089/0	16.3873	6.25733	5.12733
Recon089/1	0.3	1.67	N/A	Recon089/1	20.41	35.05	32.3	37.64		Recon089/1	17.23	2.59004	5.34004
Recon089/3	2	1.68	N/A	Recon089/3	26.44	33	34.65	-		Recon089/3	#VALUE!	#VALUE!	#VALUE!
Recon089/6	31.3	31.38	8.2	Recon089/6	13.04	20.91	23.27	28.6818		Recon089/6	15.6418	7.77177	5.41177
Recon090/0	147.5	218.98	5.2	Recon090/0	11.32	21.32	23.97	29.2292		Recon090/0	17.9092	7.90922	5.25922
Recon091/0	97.3	129.37	7.7	Recon091/0	10.82	20.69	23.97	29.75		Recon091/0	18.93	9.06	5.78
Recon092/0	76.4	101.73	7.7	Recon092/0	11.27	21.12	22.91	29.1162		Recon092/0	17.8462	7.99621	6.20621
Recon093/0	49.8	47.6	4.5	Recon093/0	12.3	21.78	23.88	30.225		Recon093/0	17.925	8.44505	6.34505
Recon094/0	36.1	31.97	7.5	Recon094/0	11.74	20.84	23.84	30.3264		Recon094/0	18.5864	9.48637	6.48637
Recon095/0	5.9	3.4	N/A	Recon095/0	27.89	27.89	32.49	36.7932		Recon095/0	8.90317	8.90317	4.30317
Recon096/0	67.5	84.42	8.1	Recon096/0	13.3	21.95	23.72	29.9761		Recon096/0	16.6761	8.02611	6.25611
Recon097/0	119.2	167.66	7.6	Recon097/0	11.31	21.3	23.66	29.023		Recon097/0	17.713	7.72295	5.36295
Recon098/0	25.3	31.2	7.7	Recon098/0	11.33	20.2	22.77	27.9248		Recon098/0	16.5948	7.72478	5.15478
Recon100/0	-11.5	1.18	N/A	Recon100/0	25.94	33.98	35.57	-		Recon100/0	#VALUE!	#VALUE!	#VALUE!
Recon101/0	19.3	33.01	6.8	Recon101/0	30.66	20.94	23.87	30.0143		Recon101/0	-0.645683	9.07432	6.14432
Recon102/0	-5.1	13	8	Recon102/0	17.4	18.92	23.36	30.4747		Recon102/0	13.0747	11.5547	7.11473
Recon103/0	102.7	100.29	8.6	Recon103/0	10.22	19.63	22.37	28.7867		Recon103/0	18.5667	9.15675	6.41675
Recon104/0	47.4	48.32	8.8	Recon104/0	11.88	19.87	22.39	28.2049		Recon104/0	16.3249	8.33493	5.81493
Recon105/0	3.8	3.5	N/A	Recon105/0	13.1	22.96	25.12	31.0212		Recon105/0	17.9212	8.06121	5.90121
[truncated: 14 more columns]

[truncated: 25 more sheets: CCR7, CD27, CD38, FAM129A, GATA3, GNLY, GZMA, GZMB, GZMK, ICOS, IFNG, IGF1R, IL2RB, ITK, LEF1, NFKB1, PRF1, PRKCA, PRR5L, RORC …]
